# Supplementary material for: The alternation of neural oscillations during dual task standing in older adults with low back pain
Source: Eur Rev Aging Phys Act. 2025 Jul 15;22:12. doi: 10.1186/s11556-025-00378-7 (PMC12261840; doi:10.1186/s11556-025-00378-7)
Supplement: Supplementary file 1 — Supplementary Material 1. [file 11556_2025_378_MOESM1_ESM.xlsx]

## Sheet: ID0404
3628570	12.3943	10.5379	19.1407	20.4606	-0.214466	3.99843	62.5336
3628571	12.3227	10.4247	19.266	20.4606	-0.281452	4.07671	62.474
3628595	12.3227	10.4247	19.266	20.4606	-0.281452	4.07671	62.474
3628596	12.2203	10.355	19.36	20.4502	-0.310607	4.14393	62.3855
3628598	12.1999	10.3463	19.4853	20.3561	-0.393802	4.15832	62.3875
3628620	12.1385	10.2592	19.6419	20.3561	-0.466798	4.23113	62.3957
3628645	12.0668	10.2418	19.8194	20.3875	-0.502668	4.29451	62.5155
3628647	11.9952	10.1286	19.9865	20.5025	-0.539277	4.39971	62.6127
3628670	11.9952	10.1286	19.9865	20.5025	-0.539277	4.39971	62.6127
3628671	11.8621	10.085	20.1744	20.5443	-0.561413	4.49325	62.6659
3628695	11.6881	10.0328	20.3311	20.6384	-0.537585	4.60562	62.6904
3628699	11.6063	9.99795	20.4146	20.7011	-0.526874	4.66634	62.7199
3628720	11.5141	9.96311	20.519	20.7743	-0.516078	4.73536	62.7706
3628723	11.5141	9.96311	20.519	20.7743	-0.516078	4.73536	62.7706
3628745	11.4118	9.93699	20.6235	20.8475	-0.497773	4.80474	62.8197
3628747	11.4118	9.93699	20.6235	20.8475	-0.497773	4.80474	62.8197
3628748	11.2787	9.93699	20.7488	20.9311	-0.46085	4.8805	62.8956
3628778	11.1355	9.96311	20.8636	20.952	-0.430726	4.93936	62.9142
3628779	11.1355	9.96311	20.8636	20.952	-0.430726	4.93936	62.9142
3628796	10.9615	9.91957	21.0098	21.0252	-0.407889	5.04338	62.9161
3628800	10.9615	9.91957	21.0098	21.0252	-0.407889	5.04338	62.9161
3628820	10.8796	9.91086	21.0203	21.0043	-0.391904	5.07063	62.815
3628822	10.8796	9.91086	21.0203	21.0043	-0.391904	5.07063	62.815
3628845	10.7772	9.91086	21.0307	20.8266	-0.427899	5.07692	62.5454
3628846	10.7875	9.83248	21.1247	20.8579	-0.487903	5.11864	62.6026
3628870	10.7056	9.76281	21.2291	20.8998	-0.50807	5.19043	62.5973
3628872	10.7056	9.76281	21.2291	20.8998	-0.50807	5.19043	62.5973
3628896	10.6851	9.83248	21.2187	20.9102	-0.463359	5.17458	62.6465
3628898	10.7363	9.80635	21.2709	20.8998	-0.518663	5.17306	62.7133
3628899	10.7363	9.80635	21.2709	20.8998	-0.518663	5.17306	62.7133
3628920	10.7056	9.80635	21.3231	20.9311	-0.514299	5.19601	62.7662
3628921	10.6749	9.81506	21.4588	20.9939	-0.526203	5.23399	62.9426
3628945	10.6749	9.81506	21.4588	20.9939	-0.526203	5.23399	62.9426
3628946	10.4702	9.7541	21.5946	21.0461	-0.502892	5.3487	62.865
3628950	10.419	9.7541	21.605	21.1611	-0.440438	5.38448	62.9393
3628970	10.419	9.7541	21.605	21.1611	-0.440438	5.38448	62.9393
3628971	10.3371	9.76281	21.7199	21.1716	-0.445557	5.42729	62.9914
3628997	10.2757	9.66701	21.7408	21.1298	-0.485466	5.47523	62.8133
3629020	10.3474	9.66701	21.7199	21.0775	-0.526488	5.44078	62.8118
3629022	10.3474	9.63217	21.6364	21.0461	-0.520827	5.43462	62.662
3629045	10.3167	9.66701	21.6364	21.0879	-0.477643	5.43965	62.708
3629070	10.286	9.70184	21.7721	21.203	-0.457925	5.47638	62.9629
3629071	10.286	9.70184	21.7721	21.203	-0.457925	5.47638	62.9629
3629095	9.92775	9.59734	22.0854	21.4225	-0.393957	5.7072	63.033
3629099	9.92775	9.59734	22.0854	21.4225	-0.393957	5.7072	63.033
3629120	9.85611	9.60604	22.1585	21.3807	-0.40787	5.7325	63.0013
3629122	9.89705	9.63217	22.1167	21.4434	-0.37176	5.71354	63.0893
3629145	9.82541	9.61475	22.1376	21.4225	-0.367354	5.74282	63.0003
3629148	9.82541	9.61475	22.1376	21.4225	-0.367354	5.74282	63.0003
3629170	9.764	9.58863	21.9183	21.2552	-0.335237	5.71463	62.5262
3629172	9.82541	9.57992	21.8765	21.2866	-0.333807	5.69563	62.5685
3629195	9.88682	9.61475	21.8348	21.2448	-0.344376	5.65138	62.5811
3629197	9.94822	9.63217	21.887	21.3284	-0.3482	5.64568	62.7958
3629220	9.94822	9.63217	21.887	21.3284	-0.3482	5.64568	62.7958
3629224	9.94822	9.67572	21.6781	21.2761	-0.269464	5.59228	62.5782
3629225	9.94822	9.67572	21.6781	21.2761	-0.269464	5.59228	62.5782
3629246	10.0403	9.70184	21.6468	21.1611	-0.329402	5.53135	62.5501
3629247	10.1836	9.74539	21.5946	21.1193	-0.364573	5.4559	62.6429
3629270	10.2348	9.79764	21.3962	21.0043	-0.331973	5.3741	62.4329
3629274	10.3986	9.80635	21.2813	20.8579	-0.407253	5.2774	62.3442
3629295	10.3986	9.80635	21.2813	20.8579	-0.407253	5.2774	62.3442
3629296	10.5521	9.88473	21.1769	20.8161	-0.411718	5.1793	62.4298
3629320	10.5521	9.88473	21.1769	20.8161	-0.411718	5.1793	62.4298
3629321	10.5828	9.9457	21.0725	20.7534	-0.383367	5.12331	62.3543
3629327	10.7568	9.98924	20.9785	20.7325	-0.405702	5.03506	62.457
3629345	10.7568	9.98924	20.9785	20.7325	-0.405702	5.03506	62.457
3629348	10.767	10.0502	20.9158	20.7534	-0.351784	5.00557	62.4864
3629370	10.8284	10.0938	20.9158	20.7011	-0.379525	4.96364	62.5391
3629374	10.9205	10.0938	20.8532	20.6697	-0.40385	4.91915	62.5372
3629418	10.9205	10.0938	20.8532	20.6697	-0.40385	4.91915	62.5372
3629419	10.9205	10.1286	20.8532	20.722	-0.368513	4.91648	62.6243
3629445	10.8796	10.1286	20.9472	20.8684	-0.330207	4.96804	62.8237
3629446	10.8796	10.1286	20.9472	20.8684	-0.330207	4.96804	62.8237
3629470	10.6135	10.1286	21.062	20.9102	-0.253822	5.07783	62.7143
3629471	10.6135	10.1286	21.062	20.9102	-0.253822	5.07783	62.7143
3629474	10.5418	10.085	21.1351	20.9729	-0.246672	5.13618	62.735
3629495	10.5316	10.085	21.0516	20.952	-0.218034	5.12302	62.6203
3629522	10.4907	10.1634	20.9472	20.8998	-0.149865	5.0862	62.501
3629525	10.4907	10.1634	20.8532	20.8998	-0.112443	5.07127	62.407
3629526	10.6442	10.2766	20.8532	20.9729	-0.0987306	4.99753	62.747
3629545	10.5828	10.3115	20.6861	21.0461	0.0354081	4.99101	62.6265
3629570	10.6749	10.3899	20.4982	21.0775	0.117454	4.91158	62.6404
3629571	10.6544	10.4595	20.4146	21.1402	0.211713	4.8926	62.6688
3629575	10.6544	10.4595	20.4146	21.1402	0.211713	4.8926	62.6688
3629595	10.7261	10.4769	20.3311	21.0566	0.190276	4.8373	62.5907
3629596	10.7261	10.4769	20.3311	21.0566	0.190276	4.8373	62.5907
3629620	10.7465	10.4944	20.2789	21.0357	0.201672	4.8134	62.5554
3629621	10.767	10.5727	20.1849	21.0775	0.278881	4.77363	62.6021
3629646	10.767	10.5727	20.1849	21.0775	0.278881	4.77363	62.6021
3629648	10.767	10.5292	20.1744	21.1298	0.286546	4.79422	62.6004
3629670	10.8284	10.5118	20.164	21.2134	0.29209	4.79224	62.7176
3629673	10.7568	10.5727	20.164	21.2761	0.369647	4.80582	62.7697
3629695	10.7363	10.5727	20.1118	21.203	0.370306	4.79188	62.6238
3629698	10.7363	10.5727	20.1118	21.203	0.370306	4.79188	62.6238
3629720	10.7568	10.5205	20.1327	21.2343	0.345346	4.81043	62.6443
3629722	10.7465	10.5553	20.07	21.1925	0.372124	4.78563	62.5644
3629745	10.8898	10.564	20.1014	21.0879	0.263721	4.72568	62.6432
3629746	10.8898	10.564	20.1014	21.0879	0.263721	4.72568	62.6432
3629748	10.8591	10.625	20.0805	20.9834	0.267318	4.69553	62.548
3629770	10.8796	10.6076	20.1536	20.9416	0.206131	4.69972	62.5823
3629771	10.8796	10.6076	20.1536	20.9416	0.206131	4.69972	62.5823
3629796	10.8284	10.6685	20.07	20.9207	0.276363	4.67942	62.4876
3629801	10.8284	10.6685	20.07	20.9207	0.276363	4.67942	62.4876
3629806	10.9103	10.6337	20.164	20.8684	0.17091	4.6715	62.5764
3629821	10.8898	10.625	20.258	20.9729	0.179347	4.71333	62.7458
3629845	10.9717	10.6773	20.1744	20.9207	0.180006	4.64892	62.7441
3629847	10.9308	10.686	20.07	20.9416	0.250185	4.64523	62.6283
3629849	10.9308	10.686	20.07	20.9416	0.250185	4.64523	62.6283
3629870	10.9615	10.6773	20.1536	20.8684	0.171804	4.64005	62.6607
3629871	10.9615	10.6773	20.1536	20.8684	0.171804	4.64005	62.6607
3629895	10.9615	10.7382	20.0805	20.8057	0.200504	4.59843	62.5858
3629896	11.0126	10.7556	20.0283	20.6907	0.162187	4.54908	62.4872
3629899	11.0126	10.7556	20.0283	20.6907	0.162187	4.54908	62.4872
3629920	10.9615	10.7208	19.9447	20.6384	0.181881	4.55329	62.2654
3629922	11.0126	10.7295	19.9969	20.5652	0.114408	4.53098	62.3043
3629945	11.0126	10.7295	19.9969	20.5652	0.114408	4.53098	62.3043
3629946	10.9205	10.7295	20.1014	20.5861	0.117797	4.58089	62.3375
3629970	11.0229	10.7295	20.0805	20.5547	0.0724912	4.54004	62.3876
3629971	10.9717	10.6947	20.1118	20.607	0.087437	4.581	62.3852
3629995	10.9717	10.6947	20.1118	20.607	0.087437	4.581	62.3852
3629996	11.0433	10.7121	20.164	20.6593	0.0655264	4.57053	62.5787
3629999	11.0229	10.7034	20.1431	20.6279	0.0661254	4.57095	62.4973
3630020	11.0024	10.7034	20.2058	20.6697	0.06589	4.59476	62.5813
3630057	11.0741	10.7731	20.1744	20.6175	0.056681	4.53666	62.639
3630059	11.0945	10.7121	20.1744	20.6175	0.0241965	4.5493	62.5985
3630060	11.0945	10.7121	20.1744	20.6175	0.0241965	4.5493	62.5985
3630070	11.0945	10.7208	20.1849	20.6593	0.0401676	4.5553	62.6595
3630095	11.0945	10.6685	20.2475	20.6593	-0.00567734	4.58205	62.6699
3630096	11.0945	10.6685	20.2475	20.6593	-0.00567734	4.58205	62.6699
3630120	11.0945	10.7469	20.1744	20.607	0.033924	4.53668	62.6229
3630121	11.0024	10.6773	20.164	20.5652	0.030458	4.57856	62.4089
3630145	11.1252	10.6947	20.1849	20.5025	-0.0451878	4.52766	62.5072
3630171	11.1662	10.6685	20.2267	20.4502	-0.109617	4.52128	62.5116
3630172	11.2071	10.6947	20.2162	20.3875	-0.136466	4.48806	62.5054
3630195	11.1559	10.6076	20.3102	20.377	-0.19277	4.54527	62.4507
3630197	11.1559	10.6076	20.3102	20.377	-0.19277	4.54527	62.4507
3630220	11.2583	10.5727	20.3937	20.3143	-0.305808	4.52765	62.539
3630221	11.4834	10.625	20.1849	20.147	-0.358883	4.3778	62.4403
3630223	11.4834	10.625	20.1849	20.147	-0.358883	4.3778	62.4403
3630245	11.5858	10.7992	20.1431	20.0529	-0.350283	4.26912	62.581
3630247	11.7291	10.7469	19.9865	19.9588	-0.404449	4.19791	62.4213
3630270	11.7291	10.7469	19.9865	19.9588	-0.404449	4.19791	62.4213
3630271	11.8621	10.7295	20.0283	19.9692	-0.475973	4.17146	62.5891
3630278	11.8621	10.7295	20.0283	19.9692	-0.475973	4.17146	62.5891
3630295	11.8621	10.7121	20.0491	19.9065	-0.516818	4.16955	62.5299
3630298	11.944	10.6947	19.9969	19.802	-0.578298	4.12257	62.4376
3630320	11.944	10.6947	19.9969	19.802	-0.578298	4.12257	62.4376
3630322	11.9338	10.7121	20.1431	19.7915	-0.628506	4.14397	62.5805
3630324	11.8826	10.7295	20.07	19.802	-0.568606	4.14343	62.4841
3630345	11.8826	10.7295	20.07	19.802	-0.568606	4.14343	62.4841
3630346	11.9952	10.7382	20.1118	19.7288	-0.655216	4.10087	62.574
3630366	11.9952	10.7382	20.1118	19.7288	-0.655216	4.10087	62.574
3630367	11.944	10.7034	20.1222	19.7811	-0.632212	4.13806	62.5507
3630401	11.9133	10.7643	20.1431	19.7183	-0.629109	4.12153	62.5391
3630423	11.8826	10.7034	20.258	19.7915	-0.656852	4.18218	62.6355
3630424	11.8212	10.7295	20.1849	19.7288	-0.61947	4.16949	62.4644
3630445	11.8212	10.7295	20.1849	19.7288	-0.61947	4.16949	62.4644
3630446	11.811	10.7731	20.2998	19.7706	-0.62528	4.18638	62.6544
3630470	11.7393	10.7556	20.3833	19.9274	-0.573015	4.25498	62.8057
3630471	11.7393	10.7556	20.3833	19.9274	-0.573015	4.25498	62.8057
3630473	11.7086	10.7643	20.4042	19.9065	-0.574161	4.26172	62.7836
3630495	11.6267	10.7121	20.3624	19.8647	-0.564343	4.28866	62.5659
3630520	11.6677	10.7818	20.3833	19.7811	-0.594176	4.24386	62.6138
3630526	11.6677	10.7818	20.3833	19.7811	-0.594176	4.24386	62.6138
3630527	11.7495	10.7992	20.2058	19.7183	-0.575377	4.1719	62.4728
3630550	11.77	10.8166	20.0805	19.572	-0.587225	4.11297	62.239
3630556	11.77	10.8166	20.0805	19.572	-0.587225	4.11297	62.239
3630576	11.9133	10.8776	19.9969	19.5301	-0.602771	4.02842	62.3179
3630580	11.8826	10.8253	19.9552	19.436	-0.634637	4.02984	62.0991
3630598	11.9133	10.9298	19.9969	19.5092	-0.5899	4.0088	62.3493
3630600	11.9133	10.9298	19.9969	19.5092	-0.5899	4.0088	62.3493
3630621	11.9031	10.8601	19.9865	19.4465	-0.63626	4.02029	62.1962
3630622	11.9542	10.9472	19.9865	19.5197	-0.590399	3.99102	62.4076
3630645	11.9542	10.9472	19.9865	19.5197	-0.590399	3.99102	62.4076
3630646	12.0566	11.0169	20.0178	19.6138	-0.575599	3.96095	62.7051
3630670	11.9952	11.1127	19.9969	19.6242	-0.500238	3.94871	62.729
3630698	12.0873	11.0256	19.9552	19.5824	-0.572395	3.93245	62.6505
3630699	12.0873	11.0256	19.9552	19.5824	-0.572395	3.93245	62.6505
3630720	12.1794	11.0953	19.8716	19.4465	-0.602804	3.84471	62.5928
3630721	12.1589	11.0866	19.7672	19.3838	-0.583287	3.82364	62.3965
3630746	12.1487	11.2085	19.621	19.3315	-0.493392	3.7543	62.3097
3630748	12.1487	11.2085	19.621	19.3315	-0.493392	3.7543	62.3097
3630750	12.1487	11.2085	19.5375	19.3942	-0.434849	3.75054	62.2889
3630770	12.1999	11.2433	19.4435	19.2897	-0.446455	3.68868	62.1764
3630771	12.1999	11.2433	19.4435	19.2897	-0.446455	3.68868	62.1764
3630795	12.292	11.2782	19.5061	19.2688	-0.501725	3.6582	62.3451
3630797	12.292	11.2782	19.5061	19.2688	-0.501725	3.6582	62.3451
3630799	12.3636	11.3391	19.4957	19.2688	-0.50084	3.6167	62.4672
3630820	12.3432	11.3391	19.4957	19.1956	-0.522721	3.60945	62.3736
3630845	12.3636	11.3478	19.4748	19.2478	-0.497627	3.60648	62.4341
3630846	12.4762	11.3478	19.527	19.2688	-0.553596	3.58634	62.6199
3630849	12.4762	11.3478	19.527	19.2688	-0.553596	3.58634	62.6199
3630870	12.3636	11.3478	19.4957	19.2478	-0.50582	3.61029	62.455
3630874	12.3636	11.3478	19.4957	19.2478	-0.50582	3.61029	62.455
3630895	12.3841	11.2695	19.4957	19.2583	-0.541615	3.62947	62.4076
3630897	12.3739	11.3653	19.4853	19.2478	-0.498627	3.60015	62.4722
3630920	12.3841	11.4001	19.4644	19.2269	-0.488767	3.57911	62.4755
3630922	12.3329	11.3304	19.4539	19.206	-0.501581	3.60939	62.3233
3630945	12.3329	11.3304	19.4539	19.206	-0.501581	3.60939	62.3233
3630946	12.3432	11.3827	19.5166	19.2165	-0.504564	3.6041	62.4589
3630970	12.3636	11.3304	19.4226	19.2688	-0.475694	3.60596	62.3854
3630971	12.3022	11.3304	19.3495	19.2478	-0.431247	3.60711	62.23
3630995	12.2203	11.3304	19.4539	19.2792	-0.427334	3.65641	62.2839
3631020	12.3227	11.2956	19.5061	19.2792	-0.502388	3.64572	62.4036
3631022	12.2613	11.3478	19.4644	19.3106	-0.427689	3.64656	62.3841
3631048	12.2818	11.3478	19.4853	19.3942	-0.409921	3.65944	62.5091
3631070	12.3227	11.374	19.433	19.4047	-0.390624	3.63185	62.5344
3631072	12.292	11.3478	19.433	19.3838	-0.397645	3.645	62.4566
3631095	12.3125	11.4175	19.5061	19.4883	-0.363801	3.65036	62.7244
3631097	12.3125	11.4175	19.5061	19.4883	-0.363801	3.65036	62.7244
3631120	12.2715	11.3827	19.4853	19.4256	-0.37901	3.65779	62.565
3631122	12.2408	11.3827	19.4539	19.4779	-0.333388	3.67074	62.5553
3631145	12.3227	11.3827	19.5061	19.4674	-0.390384	3.6539	62.6789
3631146	12.3227	11.3827	19.5061	19.4674	-0.390384	3.6539	62.6789
3631172	12.3432	11.4088	19.3808	19.2897	-0.410718	3.58489	62.4225
3631173	12.3841	11.5133	19.2973	19.2478	-0.368433	3.51868	62.4426
3631195	12.425	11.4436	19.172	19.1119	-0.41891	3.47899	62.1526
3631197	12.466	11.4436	19.1198	19.1119	-0.414452	3.45714	62.1413
3631220	12.466	11.4524	19.1198	19.0492	-0.436565	3.44289	62.0873
3631221	12.4557	11.4872	19.0885	19.0806	-0.393018	3.43559	62.112
3631224	12.4557	11.4872	19.0885	19.0806	-0.393018	3.43559	62.112
3631245	12.4967	11.522	19.1824	19.1119	-0.419317	3.43643	62.3131
3631247	12.4353	11.4959	19.1824	19.1538	-0.38867	3.47012	62.2674
3631270	12.4353	11.4959	19.1824	19.1538	-0.38867	3.47012	62.2674
3631272	12.3943	11.5482	19.2138	19.2374	-0.329581	3.48801	62.3937
3631295	12.4353	11.5307	19.2451	19.3419	-0.322801	3.50607	62.553
3631299	12.3841	11.5307	19.2451	19.2897	-0.323778	3.51161	62.4496
3631337	12.3841	11.5307	19.2451	19.2897	-0.323778	3.51161	62.4496
3631338	12.4046	11.5307	19.266	19.3524	-0.314695	3.52091	62.5537
3631345	12.2818	11.4524	19.3808	19.3942	-0.326361	3.6093	62.5092
3631370	12.2818	11.4524	19.3808	19.3942	-0.326361	3.6093	62.5092
3631371	12.2715	11.4001	19.36	19.3733	-0.343749	3.6203	62.4049
3631374	12.2818	11.4524	19.3495	19.3524	-0.330944	3.59595	62.436
3631395	12.2818	11.4524	19.3495	19.3524	-0.330944	3.59595	62.436
3631396	12.3432	11.5133	19.2138	19.321	-0.289531	3.52893	62.3913
3631420	12.3739	11.5307	19.2033	19.2897	-0.30321	3.50696	62.3976
3631421	12.3739	11.5307	19.2033	19.2897	-0.30321	3.50696	62.3976
3631428	12.3125	11.522	19.1824	19.3315	-0.257176	3.53163	62.3484
3631445	12.3125	11.522	19.1824	19.3315	-0.257176	3.53163	62.3484
3631448	12.3022	11.522	19.172	19.3419	-0.244732	3.53467	62.3382
3631470	12.2818	11.4872	19.172	19.3315	-0.254957	3.54921	62.2724
3631472	12.2818	11.4872	19.172	19.3315	-0.254957	3.54921	62.2724
3631476	12.2715	11.522	19.1929	19.3733	-0.228137	3.55341	62.3597
3631495	12.3022	11.5569	19.2869	19.4047	-0.250815	3.5569	62.5506
3631520	12.3022	11.522	19.1824	19.3419	-0.248879	3.53659	62.3486
3631521	12.3022	11.522	19.1824	19.3419	-0.248879	3.53659	62.3486
3631545	12.3841	11.5569	19.1302	19.3106	-0.259243	3.48655	62.3818
3631547	12.3636	11.522	19.0362	19.321	-0.223644	3.48753	62.2429
3631572	12.3636	11.5307	19.1093	19.3838	-0.223792	3.51002	62.3875
3631573	12.3227	11.5394	19.1824	19.5092	-0.182426	3.55602	62.5538
3631595	12.3227	11.5394	19.1824	19.5092	-0.182426	3.55602	62.5538
3631597	12.2818	11.4698	19.2033	19.4988	-0.206767	3.5908	62.4536
3631620	12.2306	11.4175	19.172	19.5615	-0.169744	3.62736	62.3816
3631621	12.2511	11.4611	19.2869	19.5406	-0.214367	3.62538	62.5396
3631645	12.2511	11.4611	19.2869	19.5406	-0.214367	3.62538	62.5396
3631646	12.1078	11.4001	19.2033	19.551	-0.144526	3.67313	62.2622
3631647	12.1385	11.3391	19.2869	19.6347	-0.180893	3.71253	62.3992
3631670	12.1385	11.3391	19.2869	19.6347	-0.180893	3.71253	62.3992
3631674	12.0566	11.2956	19.3913	19.6974	-0.182115	3.78034	62.4409
3631695	12.0771	11.3043	19.4644	19.7288	-0.203098	3.79031	62.5745
3631697	12.1385	11.3391	19.3182	19.6451	-0.189129	3.72009	62.4409
3631720	12.1385	11.3391	19.3182	19.6451	-0.189129	3.72009	62.4409
3631721	12.0975	11.3304	19.36	19.6451	-0.192972	3.74252	62.4331
3631745	12.1896	11.3566	19.4017	19.6556	-0.2313	3.71651	62.6035
3631746	12.1896	11.3566	19.4017	19.6556	-0.2313	3.71651	62.6035
3631747	12.1692	11.313	19.4017	19.6556	-0.240763	3.73567	62.5395
3631770	12.1692	11.313	19.4017	19.6556	-0.240763	3.73567	62.5395
3631771	12.1896	11.2695	19.3286	19.687	-0.224827	3.73507	62.4747
3631795	12.1078	11.3217	19.2973	19.6138	-0.188307	3.72508	62.3406
3631796	12.1078	11.3217	19.2973	19.6138	-0.188307	3.72508	62.3406
3631799	12.1999	11.3043	19.2242	19.6138	-0.202914	3.68943	62.3422
3631820	12.1282	11.2956	19.1929	19.5824	-0.1781	3.70217	62.1991
3631845	12.1999	11.3043	19.3286	19.5301	-0.278237	3.6932	62.3629
3631850	12.1692	11.3043	19.266	19.6242	-0.203086	3.7081	62.3637
3631870	12.1896	11.2346	19.36	19.6347	-0.272465	3.74174	62.4189
3631873	12.1896	11.2346	19.36	19.6347	-0.272465	3.74174	62.4189
3631895	12.1487	11.2433	19.3913	19.572	-0.290549	3.74576	62.3553
3631896	12.1692	11.2259	19.4122	19.5301	-0.330973	3.74106	62.3374
3631899	12.1692	11.2259	19.4122	19.5301	-0.330973	3.74106	62.3374
3631920	12.2101	11.252	19.4435	19.6242	-0.31078	3.74354	62.5299
3631921	12.2101	11.252	19.4435	19.6242	-0.31078	3.74354	62.5299
3631945	12.3125	11.2172	19.4226	19.5301	-0.395198	3.70258	62.4824
3631947	12.3739	11.2782	19.5061	19.5824	-0.406206	3.69056	62.7406
3631949	12.3739	11.2782	19.5061	19.5824	-0.406206	3.69056	62.7406
3631977	12.3022	11.2346	19.5061	19.5197	-0.421201	3.71363	62.5627
3631979	12.3125	11.1301	19.3913	19.572	-0.401269	3.73058	62.4058
3631995	12.3943	11.2085	19.5166	19.4988	-0.480554	3.69202	62.6182
3631999	12.3943	11.2085	19.5166	19.4988	-0.480554	3.69202	62.6182
3632020	12.3227	11.1388	19.5061	19.4674	-0.489548	3.72676	62.4351
3632021	12.4148	11.2346	19.4435	19.4151	-0.483352	3.64973	62.5081
3632045	12.3943	11.2259	19.4435	19.4256	-0.474608	3.66034	62.4893
3632049	12.425	11.2259	19.3286	19.3106	-0.488508	3.60929	62.2902
3632072	12.425	11.2259	19.3286	19.3106	-0.488508	3.60929	62.2902
3632074	12.466	11.165	19.3704	19.3838	-0.516011	3.63626	62.3851
3632095	12.466	11.165	19.3704	19.3838	-0.516011	3.63626	62.3851
3632097	12.5172	11.2608	19.3913	19.3419	-0.522201	3.58863	62.5111
3632100	12.5069	11.2433	19.4017	19.3733	-0.516587	3.60448	62.5253
3632120	12.5069	11.2433	19.4017	19.3733	-0.516587	3.60448	62.5253
3632122	12.4865	11.2433	19.4017	19.3629	-0.51284	3.60867	62.4944
3632145	12.5069	11.1998	19.4122	19.4047	-0.525649	3.62506	62.5236
3632170	12.4865	11.1998	19.4853	19.4256	-0.537698	3.64824	62.5971
3632172	12.4865	11.1998	19.4853	19.4256	-0.537698	3.64824	62.5971
3632195	12.4455	11.1911	19.5584	19.436	-0.549546	3.67816	62.631
3632197	12.4455	11.1911	19.5584	19.436	-0.549546	3.67816	62.631
3632200	12.466	11.0605	19.5792	19.4256	-0.623363	3.71295	62.5313
3632220	12.466	11.0605	19.6315	19.4256	-0.643702	3.72237	62.5835
3632221	12.4148	11.0779	19.6315	19.4465	-0.608072	3.73624	62.5706
3632245	12.3739	11.0082	19.6732	19.4883	-0.619797	3.78443	62.5436
3632270	12.2613	10.9298	19.7254	19.5406	-0.606941	3.86063	62.4571
3632272	12.1692	10.9211	19.8403	19.5929	-0.597975	3.92082	62.5234
3632295	12.1794	10.9037	19.9134	19.572	-0.646155	3.93223	62.5684
3632296	12.1794	10.9037	19.9134	19.572	-0.646155	3.93223	62.5684
3632320	12.1589	10.9037	19.9552	19.6556	-0.620206	3.96056	62.6734
3632322	12.0975	10.8689	19.9865	19.6242	-0.63559	3.98972	62.5771
3632345	12.0771	10.895	19.9969	19.7183	-0.582528	4.00637	62.6873
3632346	12.0259	10.9211	20.0596	19.7497	-0.563559	4.03042	62.7563
3632373	12.0259	10.9211	20.0596	19.7497	-0.563559	4.03042	62.7563
3632374	12.1078	10.895	20.1014	19.7811	-0.609477	4.02631	62.8852
3632395	12.0464	10.834	20.1118	19.7288	-0.635892	4.05611	62.721
3632396	12.0361	10.8079	20.0909	19.5824	-0.6945	4.03791	62.5173
3632420	12.0361	10.8079	20.0909	19.5824	-0.6945	4.03791	62.5173
3632421	12.0975	10.8253	20.0283	19.5615	-0.695452	3.99925	62.5126
3632422	12.0361	10.7905	20.0178	19.4569	-0.724909	4.0083	62.3014
3632445	12.0668	10.7731	19.8925	19.4883	-0.682235	3.98765	62.2207
3632470	12.0464	10.6773	19.9656	19.4465	-0.759712	4.02872	62.1357
3632474	12.0464	10.6773	19.9656	19.4465	-0.759712	4.02872	62.1357
3632475	12.0464	10.7556	20.0909	19.5092	-0.750133	4.03788	62.4021
3632498	12.0464	10.7556	20.0909	19.5092	-0.750133	4.03788	62.4021
3632499	12.0157	10.7121	20.2893	19.5929	-0.798601	4.10984	62.6099
3632525	12.0157	10.6511	20.3311	19.6556	-0.814006	4.1466	62.6535
3632531	12.0157	10.6511	20.3311	19.6556	-0.814006	4.1466	62.6535
3632535	11.9952	10.6163	20.352	19.687	-0.815596	4.17255	62.6504
3632550	11.9338	10.5815	20.4877	19.6347	-0.880201	4.21643	62.6376
3632573	11.9133	10.625	20.5713	19.8438	-0.800501	4.25952	62.9533
3632575	11.9133	10.625	20.5713	19.8438	-0.800501	4.25952	62.9533
3632575	11.8724	10.5466	20.6652	19.8333	-0.857331	4.3103	62.9175
3632617	11.811	10.4769	20.707	19.8333	-0.878458	4.3577	62.8282
3632619	11.811	10.4769	20.707	19.8333	-0.878458	4.3577	62.8282
3632645	11.7393	10.3986	20.7174	19.7079	-0.939178	4.38455	62.5632
3632647	11.6063	10.3899	20.6861	19.7706	-0.853412	4.43389	62.4528
3632670	11.6472	10.3811	20.5921	19.7288	-0.853822	4.40083	62.3493
3632674	11.637	10.4334	20.6757	19.7497	-0.851877	4.4055	62.4957
3632677	11.637	10.4334	20.6757	19.7497	-0.851877	4.4055	62.4957
3632695	11.6677	10.416	20.7174	19.7497	-0.887054	4.40846	62.5508
3632696	11.7291	10.3899	20.6966	19.802	-0.891849	4.40283	62.6175
3632720	11.6881	10.355	20.6861	19.7811	-0.895125	4.42103	62.5103
3632745	11.6881	10.355	20.6861	19.7811	-0.895125	4.42103	62.5103
3632750	11.637	10.3463	20.8323	19.802	-0.926656	4.46784	62.6176
3632771	11.637	10.3637	20.7801	19.8229	-0.890703	4.45715	62.6037
3632774	11.6574	10.3899	20.8428	19.8647	-0.894608	4.46026	62.7547
3632795	11.6472	10.4073	20.8428	19.8856	-0.874868	4.46154	62.7828
3632796	11.6472	10.4073	20.8428	19.8856	-0.874868	4.46154	62.7828
3632820	11.596	10.355	20.8219	19.8856	-0.868702	4.49015	62.6585
3632821	11.5449	10.2941	20.8323	19.8542	-0.89118	4.52159	62.5255
3632845	11.4834	10.2766	20.9472	19.9274	-0.888705	4.57762	62.6347
3632846	11.4834	10.2766	20.9472	19.9274	-0.888705	4.57762	62.6347
3632849	11.4732	10.2418	20.9785	19.9588	-0.898257	4.60213	62.6523
3632870	11.3709	10.2418	20.895	20.0111	-0.80494	4.62902	62.5187
3632895	11.4016	10.2592	21.0307	19.9483	-0.887901	4.62603	62.6398
3632897	11.4016	10.2592	21.0307	19.9483	-0.887901	4.62603	62.6398
3632902	11.3402	10.2853	20.9472	19.9692	-0.812548	4.62672	62.5419
3632924	11.3197	10.2941	20.9994	20.1052	-0.765266	4.66151	62.7183
3632945	11.3197	10.3289	20.9681	20.0947	-0.743143	4.6437	62.7113
3632947	11.3504	10.355	20.9263	20.0947	-0.728142	4.61901	62.7264
3632950	11.3504	10.355	20.9263	20.0947	-0.728142	4.61901	62.7264
3632970	11.2787	10.3376	20.9367	20.147	-0.690149	4.65726	62.7001
3632971	11.2787	10.3376	20.9367	20.147	-0.690149	4.65726	62.7001
3632995	11.3299	10.2766	20.9681	20.1156	-0.759973	4.66032	62.6902
3632997	11.3504	10.3986	20.9994	20.2202	-0.687264	4.63817	62.9685
3632999	11.3504	10.3986	20.9994	20.2202	-0.687264	4.63817	62.9685
3633020	11.3504	10.3289	21.0516	20.2097	-0.740133	4.66679	62.9406
3633022	11.3299	10.3376	20.9785	20.2097	-0.700454	4.65845	62.8557
3633045	11.3299	10.3376	20.9785	20.2097	-0.700454	4.65845	62.8557
3633046	11.2992	10.3289	20.8845	20.0843	-0.707141	4.63457	62.5969
3633049	11.2992	10.3289	20.8845	20.0843	-0.707141	4.63457	62.5969
3633070	11.289	10.2592	20.8845	19.9902	-0.770599	4.64408	62.4229
3633075	11.2583	10.207	20.8741	20.0424	-0.754611	4.67715	62.3818
3633096	11.2583	10.207	20.8741	20.0424	-0.754611	4.67715	62.3818
3633098	11.1559	10.2679	20.9576	20.147	-0.679143	4.72123	62.5285
3633100	10.9819	10.2244	21.1247	20.2306	-0.659996	4.83099	62.5616
3633120	10.9819	10.2244	21.1247	20.2306	-0.659996	4.83099	62.5616
3633121	10.8694	10.1983	21.1665	20.2515	-0.634556	4.88522	62.4856
3633145	10.8694	10.1983	21.1665	20.2515	-0.634556	4.88522	62.4856
3633146	10.8387	10.1634	21.2291	20.3456	-0.62272	4.93138	62.5768
3633149	10.8591	10.2157	21.3335	20.4293	-0.615756	4.93845	62.8376
3633170	10.8591	10.2157	21.3335	20.4293	-0.615756	4.93845	62.8376
3633173	10.9103	10.207	21.3127	20.4188	-0.635321	4.91996	62.8487
3633195	10.8182	10.1547	21.3231	20.4293	-0.62068	4.96916	62.7253
3633199	10.9308	10.1721	21.2187	20.4188	-0.621007	4.90942	62.7404
3633220	10.9308	10.1721	21.2187	20.4188	-0.621007	4.90942	62.7404
3633225	10.9308	10.2244	21.1456	20.3352	-0.605395	4.86756	62.6359
3633257	10.8898	10.1983	21.1038	20.2724	-0.609519	4.87194	62.4643
3633259	10.8898	10.1983	21.1038	20.2724	-0.609519	4.87194	62.4643
3633261	10.9717	10.1895	21.1038	20.3247	-0.6236	4.85717	62.5898
3633270	10.9922	10.2592	21.1143	20.3875	-0.581545	4.84047	62.7531
3633295	11.1252	10.2853	21.0412	20.2724	-0.641133	4.75965	62.7242
3633320	11.0638	10.2679	20.9785	20.2411	-0.612818	4.76916	62.5513
3633321	11.1252	10.2679	20.8845	20.1365	-0.642999	4.71717	62.4142
3633345	11.1252	10.3115	20.8636	20.147	-0.612678	4.7017	62.4473
3633346	11.1662	10.2766	20.9367	20.1784	-0.658554	4.71698	62.5579
3633370	11.1662	10.2766	20.9367	20.1784	-0.658554	4.71698	62.5579
3633371	11.1764	10.2766	20.895	20.2515	-0.616293	4.71892	62.5995
3633397	11.1866	10.3202	20.9263	20.1574	-0.653173	4.69166	62.5906
3633398	11.2173	10.2941	20.9054	20.1365	-0.676285	4.68333	62.5533
3633420	11.2173	10.2941	20.9054	20.1365	-0.676285	4.68333	62.5533
3633421	11.1559	10.355	20.9576	20.2515	-0.600681	4.71098	62.7201
3633445	11.0741	10.2679	20.9994	20.2724	-0.612108	4.77447	62.6138
3633470	11.0741	10.2679	20.9994	20.2724	-0.612108	4.77447	62.6138
3633472	11.0126	10.3202	21.062	20.2724	-0.591236	4.78758	62.6673
3633495	11.0638	10.2941	20.9994	20.3247	-0.576092	4.77798	62.682
3633497	11.1048	10.2766	21.0098	20.1993	-0.654525	4.75177	62.5905
3633520	11.0741	10.2331	21.0307	20.2829	-0.634283	4.79229	62.6208
3633525	11.0741	10.2331	21.0307	20.2829	-0.634283	4.79229	62.6208
3633527	11.0331	10.3028	20.9472	20.2934	-0.55299	4.77128	62.5764
3633546	11.0331	10.3028	20.9472	20.2934	-0.55299	4.77128	62.5764
3633547	11.0433	10.3289	20.9994	20.3352	-0.549646	4.77516	62.7068
3633570	11.0433	10.3202	20.9576	20.3561	-0.528379	4.7745	62.6772
3633572	11.0433	10.3202	20.9576	20.3561	-0.528379	4.7745	62.6772
3633574	11.0536	10.2941	20.9785	20.3143	-0.568227	4.7761	62.6404
3633595	11.0536	10.2853	20.9054	20.3665	-0.521913	4.77545	62.6109
3633596	11.0536	10.2853	20.9054	20.3665	-0.521913	4.77545	62.6109
3633620	11.0945	10.355	20.9263	20.2934	-0.547491	4.73202	62.6692
3633622	11.0945	10.355	20.9263	20.2934	-0.547491	4.73202	62.6692
3633625	11.1866	10.3463	20.8845	20.3352	-0.553629	4.7058	62.7526
3633645	11.115	10.3724	20.9158	20.377	-0.510272	4.73208	62.7803
3633647	11.115	10.3724	20.9158	20.377	-0.510272	4.73208	62.7803
3633672	11.0433	10.3724	20.8845	20.3875	-0.465791	4.75121	62.6878
3633675	11.115	10.2853	20.8428	20.2934	-0.551294	4.73382	62.5364
3633677	11.115	10.2853	20.8428	20.2934	-0.551294	4.73382	62.5364
3633695	11.1048	10.2941	20.801	20.3352	-0.510316	4.73431	62.535
3633697	11.1048	10.2941	20.801	20.3352	-0.510316	4.73431	62.535
3633720	11.0945	10.3202	20.7488	20.1993	-0.530703	4.69832	62.3627
3633721	11.0945	10.3637	20.6861	20.2515	-0.466928	4.68285	62.3959
3633725	11.0945	10.3637	20.6861	20.2515	-0.466928	4.68285	62.3959
3633745	11.0331	10.3637	20.6548	20.1784	-0.460318	4.68495	62.23
3633747	11.0331	10.3637	20.6548	20.1784	-0.460318	4.68495	62.23
3633770	11.0843	10.3724	20.7697	20.3038	-0.470848	4.70575	62.5302
3633771	11.0945	10.3289	20.7905	20.3665	-0.47524	4.72999	62.5805
3633795	11.1764	10.3899	20.801	20.4397	-0.456874	4.69879	62.807
3633796	11.1252	10.4073	20.8219	20.4397	-0.437975	4.71281	62.7941
3633820	11.1355	10.3811	20.8636	20.5025	-0.443481	4.73488	62.8827
3633845	11.1866	10.3986	20.8114	20.4397	-0.461423	4.69456	62.8364
3633846	11.1559	10.3899	20.7488	20.4188	-0.43692	4.69321	62.7134
3633870	11.1559	10.3899	20.7488	20.4188	-0.43692	4.69321	62.7134
3633871	11.1559	10.3463	20.7697	20.3875	-0.475515	4.70517	62.6593
3633898	11.1764	10.3986	20.6861	20.262	-0.480607	4.64784	62.5231
3633899	11.1969	10.4334	20.7174	20.2724	-0.482459	4.63739	62.6202
3633920	11.1866	10.3986	20.7279	20.2724	-0.496723	4.65326	62.5855
3633921	11.1866	10.3986	20.7279	20.2724	-0.496723	4.65326	62.5855
3633945	11.248	10.4421	20.7905	20.0738	-0.60854	4.5978	62.5545
3633946	11.2787	10.4247	20.7279	20.1261	-0.581813	4.59191	62.5574
3633970	11.2583	10.3811	20.7488	20.1052	-0.608359	4.61197	62.4934
3633998	11.248	10.4247	20.7383	20.1261	-0.5739	4.60326	62.5371
3634000	11.2583	10.4944	20.7905	20.1888	-0.544238	4.59735	62.732
3634020	11.289	10.4769	20.8114	20.1888	-0.571428	4.59666	62.7662
3634022	11.289	10.4769	20.8114	20.1888	-0.571428	4.59666	62.7662
3634045	11.3095	10.4944	20.7174	20.1261	-0.56126	4.55878	62.6473
3634047	11.3709	10.5902	20.6235	20.0947	-0.522281	4.48885	62.6792
3634047	11.3709	10.5902	20.6235	20.0947	-0.522281	4.48885	62.6792
3634070	11.4527	10.6424	20.519	19.9692	-0.543319	4.40847	62.5834
3634072	11.5039	10.6163	20.4459	19.917	-0.566791	4.37943	62.4831
3634095	11.5039	10.6163	20.4459	19.917	-0.566791	4.37943	62.4831
3634097	11.5039	10.7121	20.4355	19.8647	-0.544909	4.33908	62.5162
3634097	11.5039	10.7121	20.4355	19.8647	-0.544909	4.33908	62.5162
3634120	11.5551	10.7382	20.3729	19.802	-0.555384	4.29376	62.4681
3634122	11.5756	10.7556	20.3102	19.8124	-0.527468	4.2731	62.4538
3634145	11.5756	10.7556	20.3102	19.8124	-0.527468	4.2731	62.4538
3634149	11.6677	10.8253	20.2684	19.6974	-0.565723	4.19625	62.4588
3634151	11.6677	10.8253	20.1431	19.6974	-0.516601	4.17454	62.3335
3634170	11.77	10.8863	20.1431	19.572	-0.583164	4.10255	62.3714
3634172	11.8314	10.9298	20.1118	19.5615	-0.58137	4.06315	62.4345
3634195	11.8314	10.9298	20.1118	19.5615	-0.58137	4.06315	62.4345
3634196	11.8826	10.9908	20.0596	19.5092	-0.577405	4.01061	62.4422
3634198	11.9133	10.9821	20.0909	19.5092	-0.605211	4.00943	62.4955
3634220	11.8928	10.9995	20.1431	19.4151	-0.649048	4.00299	62.4506
3634245	11.8928	10.9995	20.1431	19.4151	-0.649048	4.00299	62.4506
3634246	11.8826	10.9995	20.1431	19.4883	-0.615032	4.01897	62.5135
3634247	11.9338	11.0517	20.07	19.5197	-0.572263	3.98022	62.5752
3634270	11.9338	11.0517	20.07	19.5197	-0.572263	3.98022	62.5752
3634271	11.9338	11.0169	20.0909	19.4569	-0.620346	3.98342	62.4985
3634295	11.9133	10.9995	20.164	19.5301	-0.618017	4.02065	62.6069
3634296	11.9133	10.9995	20.164	19.5301	-0.618017	4.02065	62.6069
3634302	11.9235	10.9734	20.1536	19.5301	-0.628629	4.02364	62.5806
3634324	11.9235	11.0343	20.1222	19.4465	-0.625716	3.98491	62.5266
3634326	11.9235	11.0343	20.1222	19.4465	-0.625716	3.98491	62.5266
3634346	12.0054	11.043	20.1222	19.4569	-0.649741	3.95929	62.6276
3634348	12.0054	11.043	20.1222	19.4569	-0.649741	3.95929	62.6276
3634350	11.9849	11.0256	20.0805	19.2688	-0.710009	3.9301	62.3598
3634370	11.9338	10.9559	20.0178	19.321	-0.672768	3.96501	62.2286
3634395	11.9645	10.9472	19.9969	19.2792	-0.697468	3.94718	62.1879
3634396	11.9645	11.043	19.9865	19.3106	-0.640945	3.92176	62.3046
3634420	11.9849	11.0517	19.976	19.3315	-0.632684	3.91476	62.3442
3634421	11.9849	11.0517	19.976	19.3315	-0.632684	3.91476	62.3442
3634445	12.0873	11.1475	19.9865	19.3106	-0.645936	3.85297	62.5319
3634446	12.0668	11.165	19.9447	19.2792	-0.627393	3.84084	62.4557
3634473	12.0668	11.165	19.9447	19.2792	-0.627393	3.84084	62.4557
3634475	12.1589	11.1998	19.9343	19.2792	-0.644937	3.80075	62.5722
3634495	12.1692	11.2695	19.8194	19.321	-0.558528	3.76367	62.5791
3634496	12.2613	11.2695	19.8194	19.2374	-0.628656	3.72104	62.5876
3634540	12.2613	11.2695	19.8194	19.2374	-0.628656	3.72104	62.5876
3634542	12.1794	11.165	19.8612	19.2897	-0.634435	3.79385	62.4952
3634544	12.1078	11.2259	19.7985	19.1747	-0.60415	3.76512	62.3069
3634570	12.1282	11.313	19.8194	19.2583	-0.550364	3.75161	62.519
3634573	12.2511	11.3566	19.7359	19.1956	-0.573559	3.67542	62.5391
3634595	12.2613	11.2782	19.715	19.1433	-0.62294	3.68254	62.3978
3634620	12.292	11.313	19.7881	19.2165	-0.619148	3.68943	62.6096
3634626	12.2715	11.3304	19.6732	19.1328	-0.593461	3.65437	62.408
3634647	12.3329	11.4001	19.621	19.1119	-0.577077	3.60194	62.466
3634648	12.3329	11.4001	19.621	19.1119	-0.577077	3.60194	62.466
3634670	12.3227	11.4872	19.5479	18.9969	-0.555889	3.54463	62.3547
3634671	12.3227	11.4872	19.5479	18.9969	-0.555889	3.54463	62.3547
3634675	12.4557	11.4611	19.5061	18.9969	-0.602333	3.50519	62.4199
3634695	12.5069	11.4611	19.5688	19.0178	-0.638169	3.50541	62.5546
3634696	12.5069	11.4611	19.5688	19.0178	-0.638169	3.50541	62.5546
3634720	12.5581	11.522	19.4435	18.9237	-0.622854	3.43179	62.4474
3634721	12.5683	11.5046	19.4435	18.8924	-0.646879	3.4281	62.4088
3634724	12.5683	11.5046	19.4435	18.8924	-0.646879	3.4281	62.4088
3634745	12.5376	11.4959	19.4226	18.8924	-0.630312	3.43588	62.3485
3634746	12.5376	11.4959	19.4226	18.8924	-0.630312	3.43588	62.3485
3634770	12.4762	11.4088	19.5061	19.0074	-0.627486	3.51654	62.3986
3634771	12.4967	11.4349	19.4748	19.0597	-0.591083	3.50658	62.4661
3634775	12.4967	11.4349	19.4748	19.0597	-0.591083	3.50658	62.4661
3634795	12.4046	11.4001	19.6106	19.0074	-0.64386	3.55959	62.4226
3634797	12.4046	11.2956	19.6628	19.1328	-0.655611	3.62315	62.4958
3634820	12.3329	11.3043	19.6941	19.1747	-0.619167	3.65522	62.506
3634845	12.2818	11.2172	19.7881	19.2688	-0.632985	3.73056	62.5558
3634846	12.2818	11.2172	19.7881	19.2688	-0.632985	3.73056	62.5558
3634872	12.1385	11.104	19.8194	19.3315	-0.61	3.82455	62.3934
3634875	12.0975	11.1475	19.9134	19.3315	-0.612856	3.84057	62.49
3634895	12.0873	11.1911	19.9552	19.3315	-0.607322	3.83799	62.565
3634896	12.0873	11.1911	19.9552	19.3315	-0.607322	3.83799	62.565
3634920	12.0566	11.0605	20.0283	19.4465	-0.630234	3.92009	62.5918
3634945	12.0157	11.0343	19.9343	19.4465	-0.588295	3.92374	62.4307
3634946	12.0157	11.0343	19.9343	19.4465	-0.588295	3.92374	62.4307
3634947	12.0054	10.9908	19.9447	19.5197	-0.576232	3.95486	62.4606
3634970	12.0361	11.0605	20.0596	19.6138	-0.566144	3.96132	62.7699
3634971	12.0361	11.0605	20.0596	19.6138	-0.566144	3.96132	62.7699
3634995	12.0668	11.0517	20.0491	19.551	-0.60316	3.94179	62.7188
3634996	12.0157	11.0605	19.9238	19.4779	-0.560668	3.91953	62.4778
3635003	12.0157	11.0605	19.9238	19.4779	-0.560668	3.91953	62.4778
3635022	12.0771	10.9908	19.9969	19.3942	-0.67604	3.92017	62.459
3635045	11.9952	11.0082	19.9238	19.4047	-0.604081	3.9286	62.3319
3635047	11.9031	10.9821	19.809	19.4256	-0.524947	3.94788	62.1197
3635049	11.9031	10.9821	19.809	19.4256	-0.524947	3.94788	62.1197
3635070	11.8826	10.9995	19.8403	19.5301	-0.479205	3.97293	62.2525
3635072	11.8314	10.9821	19.8716	19.551	-0.469957	4.0031	62.2362
3635095	11.8314	10.9821	19.8716	19.551	-0.469957	4.0031	62.2362
3635096	11.8621	10.9734	19.976	19.6242	-0.496745	4.02769	62.4358
3635120	11.8519	10.9472	19.9552	19.6242	-0.495198	4.03511	62.3785
3635121	11.9133	10.9821	19.9865	19.7079	-0.483245	4.02598	62.5897
3635145	11.9133	10.9821	19.9865	19.7079	-0.483245	4.02598	62.5897
3635146	11.9133	10.9995	19.8716	19.687	-0.439592	3.99682	62.4714
3635149	11.9235	11.043	19.8716	19.6451	-0.442913	3.9731	62.4833
3635177	11.9235	11.043	19.8716	19.6451	-0.442913	3.9731	62.4833
3635179	11.9542	11.0953	19.8925	19.6765	-0.42917	3.95717	62.6185
3635199	11.9747	11.0953	19.9029	19.6033	-0.471047	3.9399	62.5763
3635200	11.9747	11.0866	19.8821	19.6242	-0.457895	3.94254	62.5676
3635222	11.9747	11.0866	19.8821	19.6242	-0.457895	3.94254	62.5676
3635223	11.944	11.1127	19.8716	19.6661	-0.414126	3.94947	62.5944
3635245	11.9952	11.104	19.8299	19.6347	-0.434099	3.92369	62.5637
3635270	11.9952	11.1127	19.7881	19.6138	-0.422648	3.90994	62.5098
3635271	12.1078	11.1214	19.809	19.5615	-0.492741	3.86774	62.5996
3635295	12.1078	11.1824	19.6837	19.5092	-0.440048	3.8177	62.483
3635320	12.1078	11.2085	19.6523	19.4256	-0.451168	3.78921	62.3942
3635321	12.118	11.1737	19.5792	19.4256	-0.44063	3.78348	62.2965
3635345	12.118	11.2172	19.5792	19.436	-0.418596	3.77224	62.3505
3635366	12.1487	11.2172	19.5584	19.4151	-0.430995	3.75546	62.3394
3635368	12.2203	11.2956	19.5792	19.4569	-0.418468	3.72175	62.5521
3635395	12.2715	11.2608	19.6001	19.3733	-0.494987	3.70554	62.5057
3635397	12.3022	11.3478	19.5792	19.3315	-0.480387	3.659	62.5608
3635420	12.3022	11.3478	19.5792	19.3315	-0.480387	3.659	62.5608
3635422	12.2818	11.252	19.6001	19.3838	-0.498284	3.70697	62.5177
3635447	12.2511	11.3304	19.527	19.3838	-0.425608	3.67949	62.4923
3635449	12.2818	11.3304	19.5061	19.3106	-0.459281	3.65324	62.4289
3635470	12.3841	11.3478	19.4644	19.2583	-0.49729	3.60039	62.4546
3635472	12.3329	11.3478	19.4122	19.2269	-0.469477	3.60037	62.3199
3635498	12.3329	11.3478	19.4122	19.2269	-0.469477	3.60037	62.3199
3635500	12.4148	11.3478	19.4539	19.1956	-0.530876	3.57787	62.4122
3635521	12.4148	11.3478	19.4539	19.1956	-0.530876	3.57787	62.4122
3635523	12.4148	11.374	19.4435	19.1642	-0.528923	3.56244	62.3965
3635546	12.4148	11.4001	19.3808	19.1015	-0.519311	3.53163	62.2972
3635547	12.5581	11.5133	19.36	19.1015	-0.521028	3.45179	62.5328
3635570	12.5274	11.4611	19.2555	19.1015	-0.489363	3.457	62.3455
3635572	12.5274	11.4611	19.2555	19.1015	-0.489363	3.457	62.3455
3635572	12.5581	11.4698	19.2973	19.0178	-0.548491	3.43758	62.343
3635595	12.5581	11.4698	19.2973	19.0178	-0.548491	3.43758	62.343
3635596	12.5274	11.4611	19.2764	19.0806	-0.506121	3.457	62.3454
3635620	12.5786	11.522	19.266	19.0387	-0.514285	3.41416	62.4053
3635622	12.599	11.5307	19.2555	19.0597	-0.506116	3.4075	62.445
3635645	12.6093	11.5656	19.2555	19.0597	-0.495908	3.39422	62.49
3635646	12.6093	11.5656	19.2555	19.0597	-0.495908	3.39422	62.49
3635670	12.64	11.6352	19.2242	19.1015	-0.450255	3.36667	62.6009
3635674	12.64	11.6352	19.2242	19.1015	-0.450255	3.36667	62.6009
3635676	12.6604	11.5394	19.2346	19.0701	-0.514174	3.38492	62.5046
3635696	12.6093	11.5482	19.1824	19.0701	-0.470051	3.38771	62.41
3635697	12.6093	11.5482	19.1824	19.0701	-0.470051	3.38771	62.41
3635720	12.6093	11.5307	19.2764	18.9865	-0.548241	3.39476	62.4029
3635722	12.5479	11.4698	19.2033	18.9969	-0.516123	3.41926	62.2179
3635725	12.5479	11.4698	19.2033	18.9969	-0.516123	3.41926	62.2179
3635745	12.5172	11.4524	19.3182	18.976	-0.564922	3.45097	62.2637
3635770	12.6195	11.4001	19.3391	19.0074	-0.621767	3.44583	62.3661
3635771	12.6502	11.3914	19.2555	18.8819	-0.65634	3.40046	62.179
3635775	12.6502	11.3914	19.2555	18.8819	-0.65634	3.40046	62.179
3635821	12.599	11.4088	19.2973	18.9342	-0.623934	3.42797	62.2393
3635822	12.6502	11.4524	19.4539	19.091	-0.622834	3.45801	62.6475
3635845	12.599	11.4175	19.5375	19.206	-0.602676	3.51982	62.7601
3635847	12.6297	11.4001	19.4539	19.0806	-0.640541	3.47754	62.5643
3635871	12.6297	11.4001	19.4539	19.0806	-0.640541	3.47754	62.5643
3635872	12.599	11.3914	19.4644	19.1119	-0.623369	3.49687	62.5667
3635877	12.599	11.3478	19.3495	19.091	-0.604959	3.48475	62.3874
3635895	12.599	11.3478	19.3495	19.091	-0.604959	3.48475	62.3874
3635896	12.6093	11.4262	19.3808	18.9865	-0.631946	3.44499	62.4028
3635920	12.6093	11.4262	19.3808	18.9865	-0.631946	3.44499	62.4028
3635921	12.5888	11.3827	19.2973	19.0283	-0.591972	3.45621	62.2971
3635945	12.6297	11.4262	19.2973	18.9551	-0.620182	3.41762	62.3084
3635946	12.6604	11.4611	19.3077	18.9865	-0.60908	3.40604	62.4157
3635973	12.6707	11.4001	19.2764	19.0283	-0.608693	3.42296	62.3755
3635975	12.6707	11.4001	19.2764	19.0283	-0.608693	3.42296	62.3755
3635995	12.6093	11.4088	19.2451	19.0701	-0.551645	3.44049	62.3333
3635996	12.6093	11.4088	19.2451	19.0701	-0.551645	3.44049	62.3333
3635998	12.64	11.5482	19.2451	19.0492	-0.51523	3.38643	62.4824
3636020	12.6093	11.4698	19.2451	19.0387	-0.539519	3.41664	62.3629
3636045	12.6604	11.5046	19.1198	18.9865	-0.51755	3.35817	62.2713
3636046	12.6502	11.5394	19.1824	18.9969	-0.519596	3.36458	62.369
3636048	12.6502	11.5394	19.1824	18.9969	-0.519596	3.36458	62.369
3636070	12.64	11.5133	19.1407	18.9446	-0.53129	3.35773	62.2386
3636071	12.6502	11.5394	19.1511	19.0074	-0.50302	3.36068	62.3481
3636095	12.6502	11.4872	19.2451	18.9342	-0.591297	3.37997	62.3167
3636098	12.6502	11.4872	19.2451	18.9342	-0.591297	3.37997	62.3167
3636120	12.6911	11.5046	19.172	18.9237	-0.575837	3.34716	62.2915
3636125	12.7423	11.583	19.078	18.8506	-0.556912	3.27769	62.2539
3636146	12.7423	11.583	19.078	18.8506	-0.556912	3.27769	62.2539
3636147	12.7628	11.6004	19.0676	18.8296	-0.562277	3.26066	62.2604
3636149	12.7628	11.6004	19.0676	18.8296	-0.562277	3.26066	62.2604
3636170	12.7833	11.6701	19.0154	18.8087	-0.529809	3.22045	62.2774
3636172	12.8037	11.7049	18.9423	18.7355	-0.524846	3.17653	62.1865
3636195	12.814	11.792	18.9109	18.7355	-0.480841	3.14217	62.2525
3636199	13.0084	11.8094	18.8796	18.7251	-0.542077	3.07265	62.4226
3636220	13.0084	11.8094	18.8796	18.7251	-0.542077	3.07265	62.4226
3636222	12.947	11.853	18.8796	18.6205	-0.542982	3.05781	62.3001
3636245	12.947	11.853	18.8796	18.6205	-0.542982	3.05781	62.3001
3636247	12.9675	11.8704	18.8378	18.5787	-0.544629	3.03079	62.2544
3636249	13.0698	11.9139	18.8692	18.6205	-0.562049	3.0027	62.4735
3636270	13.0698	11.9139	18.8692	18.6205	-0.562049	3.0027	62.4735
3636271	12.9982	11.9401	18.8483	18.5578	-0.540788	2.99975	62.3443
3636299	13.0596	11.8704	18.9527	18.6101	-0.612803	3.03222	62.4928
3636300	13.0596	11.8704	18.9527	18.6101	-0.612803	3.03222	62.4928
3636301	13.1108	11.8878	18.9109	18.5787	-0.622191	2.99842	62.4882
3636320	13.0494	11.8704	18.9736	18.6519	-0.599828	3.04717	62.5452
3636345	13.0596	11.8443	18.984	18.6624	-0.614311	3.05575	62.5503
3636370	13.1927	11.9052	18.9736	18.6415	-0.645627	2.99392	62.7129
3636371	13.1927	11.8268	18.9631	18.4951	-0.733812	2.98636	62.4777
3636395	13.1824	11.8704	18.9214	18.4533	-0.712885	2.96067	62.4274
3636397	13.1824	11.7398	18.9527	18.4324	-0.787638	3.00035	62.3072
3636420	13.1824	11.7398	18.9527	18.4324	-0.787638	3.00035	62.3072
3636421	13.0903	11.731	18.9423	18.3487	-0.786	3.01139	62.1123
3636457	13.1108	11.731	18.9005	18.2964	-0.799416	2.98727	62.0387
3636459	13.162	11.6788	18.9631	18.3278	-0.852425	3.00576	62.1317
3636461	13.1415	11.6875	19.0049	18.3905	-0.831009	3.02931	62.2244
3636497	13.2029	11.6962	19.1093	18.4637	-0.861305	3.04311	62.4721
3636498	13.2234	11.6788	19.2138	18.4533	-0.921007	3.06018	62.5692
3636520	13.2234	11.6788	19.2138	18.4533	-0.921007	3.06018	62.5692
3636521	13.162	11.6265	19.2346	18.5683	-0.879431	3.1189	62.5914
3636524	13.1415	11.6091	19.2242	18.5996	-0.861749	3.13384	62.5744
3636545	13.1415	11.6091	19.2242	18.5996	-0.861749	3.13384	62.5744
3636546	13.0903	11.6178	19.3391	18.5996	-0.882693	3.16789	62.6468
3636570	13.0903	11.6178	19.3391	18.5996	-0.882693	3.16789	62.6468
3636571	13.1108	11.5482	19.1824	18.6205	-0.850321	3.15649	62.4619
3636573	13.121	11.5656	19.1302	18.4846	-0.88322	3.11267	62.3014
3636595	13.121	11.5656	19.1302	18.4846	-0.88322	3.11267	62.3014
3636596	13.0596	11.5917	19.1093	18.5369	-0.818788	3.12892	62.2975
3636620	13.1108	11.522	19.1198	18.5369	-0.871587	3.13629	62.2895
3636621	13.1108	11.522	19.1198	18.5369	-0.871587	3.13629	62.2895
3636623	13.0596	11.5743	19.1511	18.5787	-0.824879	3.1499	62.3637
3636645	13.1005	11.522	19.1302	18.5264	-0.876009	3.13927	62.2792
3636670	13.2029	11.5482	19.1302	18.516	-0.909081	3.09994	62.3973
3636672	13.2029	11.5482	19.1302	18.516	-0.909081	3.09994	62.3973
3636674	13.1517	11.5482	19.1093	18.516	-0.881228	3.11081	62.3252
3636695	13.1415	11.583	19.1407	18.4846	-0.887947	3.10366	62.3498
3636696	13.1415	11.583	19.1407	18.4846	-0.887947	3.10366	62.3498
3636720	13.1722	11.5656	19.1302	18.516	-0.889991	3.10379	62.384
3636724	13.1824	11.5394	19.0885	18.4951	-0.897332	3.09644	62.3054
3636745	13.1927	11.583	19.1407	18.516	-0.894704	3.0948	62.4323
3636746	13.1927	11.583	19.1407	18.516	-0.894704	3.0948	62.4323
3636770	13.2029	11.5307	19.1302	18.5264	-0.91197	3.10698	62.3903
3636773	13.1824	11.6091	19.1615	18.6101	-0.849047	3.11208	62.5632
3636779	13.1824	11.6091	19.1615	18.6101	-0.849047	3.11208	62.5632
3636795	13.2131	11.583	19.1824	18.5892	-0.888391	3.11075	62.5677
3636799	13.2131	11.583	19.1824	18.5892	-0.888391	3.11075	62.5677
3636821	13.162	11.583	19.1093	18.5055	-0.875066	3.09573	62.3598
3636822	13.1824	11.6178	19.1198	18.516	-0.868244	3.08368	62.436
3636825	13.1824	11.6178	19.1198	18.516	-0.868244	3.08368	62.436
3636845	13.1824	11.5569	19.2033	18.5996	-0.891097	3.13316	62.5422
3636846	13.121	11.6091	19.172	18.6415	-0.816405	3.13781	62.5436
3636870	13.121	11.6091	19.172	18.6415	-0.816405	3.13781	62.5436
3636872	13.1005	11.6004	19.1615	18.5996	-0.82532	3.13636	62.4621
3636895	13.1312	11.5394	19.1093	18.5787	-0.850889	3.13124	62.3587
3636897	13.1517	11.583	19.2033	18.6205	-0.859794	3.13846	62.5586
3636920	13.1517	11.583	19.2033	18.6205	-0.859794	3.13846	62.5586
3636922	13.1005	11.5394	19.0989	18.4846	-0.874014	3.12025	62.2235
3636925	13.0698	11.5307	19.172	18.516	-0.881021	3.15164	62.2886
3636945	13.0084	11.522	19.1929	18.5578	-0.851569	3.184	62.2811
3636970	13.0084	11.522	19.1929	18.5578	-0.851569	3.184	62.2811
3636974	13.1108	11.4959	19.2242	18.6205	-0.888103	3.17961	62.4514
3636977	13.0596	11.4611	19.1824	18.6205	-0.866617	3.19677	62.3236
3636996	13.0596	11.4611	19.1824	18.6205	-0.866617	3.19677	62.3236
3636997	13.121	11.4872	19.2451	18.6833	-0.877739	3.19497	62.5366
3637020	13.0289	11.4872	19.2138	18.7251	-0.812735	3.22379	62.4549
3637021	13.0289	11.4872	19.2138	18.7251	-0.812735	3.22379	62.4549
3637045	13.0903	11.4698	19.2555	18.7146	-0.864151	3.21686	62.5302
3637046	13.0903	11.4698	19.2555	18.7146	-0.864151	3.21686	62.5302
3637070	13.1312	11.522	19.266	18.7565	-0.845113	3.1996	62.6757
3637097	13.1517	11.5307	19.0989	18.5996	-0.849716	3.12982	62.381
3637101	13.1927	11.6091	19.1198	18.6101	-0.836869	3.10117	62.5316
3637123	13.2438	11.6352	18.9109	18.4114	-0.847277	3.00072	62.2014
3637125	13.1722	11.6614	18.7543	18.3696	-0.764838	2.97551	61.9575
3637146	13.2541	11.6875	18.8065	18.3801	-0.801972	2.9564	62.1281
3637147	13.2541	11.6875	18.8065	18.3801	-0.801972	2.9564	62.1281
3637170	13.2541	11.6962	18.7856	18.3905	-0.785878	2.95186	62.1264
3637171	13.2234	11.7223	18.7647	18.4324	-0.737581	2.95724	62.1428
3637195	13.2234	11.7223	18.7647	18.4324	-0.737581	2.95724	62.1428
3637199	13.1824	11.7049	18.7439	18.5369	-0.677381	2.9903	62.1681
3637203	13.2438	11.7049	18.7961	18.5683	-0.708805	2.98868	62.3131
3637220	13.2438	11.7049	18.7961	18.5683	-0.708805	2.98868	62.3131
3637222	13.2336	11.792	18.8378	18.6728	-0.642271	2.99467	62.5363
3637245	13.2336	11.792	18.8378	18.6728	-0.642271	2.99467	62.5363
3637250	13.2541	11.7572	18.9527	18.7146	-0.692007	3.02881	62.6786
3637253	13.1722	11.7398	18.984	18.7042	-0.683816	3.0614	62.6002
3637272	13.1927	11.6962	18.9423	18.631	-0.723521	3.0461	62.4621
3637298	13.1927	11.7049	19.0362	18.6415	-0.752105	3.06354	62.5753
3637301	13.1927	11.7049	19.0362	18.6415	-0.752105	3.06354	62.5753
3637304	13.121	11.6614	19.0049	18.5369	-0.773236	3.0709	62.3242
3637327	13.162	11.6614	18.9214	18.4637	-0.786966	3.02896	62.2084
3637350	13.0698	11.644	19.078	18.4428	-0.82795	3.08679	62.2346
3637373	13.0903	11.6352	18.984	18.4533	-0.79864	3.06736	62.1628
3637375	13.0903	11.644	19.078	18.4951	-0.814222	3.09085	62.3074
3637396	13.0801	11.6091	19.172	18.5683	-0.830808	3.1358	62.4294
3637397	13.0801	11.6091	19.172	18.5683	-0.830808	3.1358	62.4294
3637400	13.1005	11.5917	19.1615	18.5787	-0.837572	3.13491	62.4325
3637420	13.0801	11.5133	19.1824	18.6415	-0.844212	3.17953	62.4173
3637445	13.0698	11.5743	19.1615	18.6519	-0.802623	3.16279	62.4576
3637446	13.0698	11.5133	19.2138	18.6937	-0.830743	3.19832	62.4906
3637470	13.121	11.6004	19.172	18.7146	-0.789815	3.1542	62.608
3637501	13.0289	11.522	19.1615	18.6519	-0.808358	3.18993	62.3644
3637508	13.0289	11.5394	19.2451	18.631	-0.842164	3.1967	62.4444
3637520	13.0187	11.4872	19.266	18.6415	-0.863594	3.22084	62.4133
3637522	12.9675	11.5133	19.266	18.6624	-0.82431	3.2321	62.4091
3637545	12.9675	11.5133	19.266	18.6624	-0.82431	3.2321	62.4091
3637547	13.0084	11.5482	19.2346	18.6415	-0.822273	3.20013	62.4327
3637574	12.9982	11.522	19.266	18.6937	-0.819626	3.22651	62.4799
3637575	13.0187	11.4872	19.3077	18.5787	-0.905757	3.21689	62.3923
3637596	12.9573	11.522	19.266	18.6519	-0.821069	3.23058	62.3972
3637620	12.9777	11.4001	19.2869	18.6519	-0.887632	3.2642	62.3166
3637621	12.9777	11.4001	19.2869	18.6519	-0.887632	3.2642	62.3166
3637623	12.988	11.3827	19.2764	18.7251	-0.864406	3.27811	62.3721
3637645	12.947	11.4262	19.266	18.7042	-0.835125	3.27145	62.3434
3637670	12.9982	11.3653	19.2973	18.7355	-0.879331	3.2861	62.3963
3637672	12.9982	11.3653	19.2973	18.7355	-0.879331	3.2861	62.3963
3637672	12.9675	11.4001	19.3286	18.7774	-0.847816	3.29861	62.4736
3637696	12.947	11.4001	19.3182	18.8087	-0.822888	3.30852	62.474
3637698	12.947	11.4001	19.3182	18.8087	-0.822888	3.30852	62.474
3637737	12.9573	11.4349	19.3182	18.8087	-0.812456	3.29533	62.5191
3637739	12.988	11.4436	19.2764	18.7774	-0.817534	3.27008	62.4854
3637745	12.8856	11.4175	19.2869	18.7983	-0.784069	3.3136	62.3883
3637770	12.947	11.4088	19.4017	18.8715	-0.825682	3.33328	62.629
3637771	12.9265	11.3478	19.433	18.976	-0.811908	3.38239	62.6835
3637774	12.9265	11.3478	19.433	18.976	-0.811908	3.38239	62.6835
3637795	12.988	11.4262	19.4122	18.8401	-0.85125	3.31232	62.6665
3637796	12.988	11.4262	19.4122	18.8401	-0.85125	3.31232	62.6665
3637820	13.0084	11.3827	19.2764	18.6937	-0.885336	3.26622	62.3613
3637821	12.988	11.4175	19.2242	18.7042	-0.838412	3.25415	62.3339
3637824	12.988	11.4175	19.2242	18.7042	-0.838412	3.25415	62.3339
3637845	13.0084	11.4088	19.1615	18.6519	-0.847356	3.229	62.2307
3637846	12.988	11.4436	19.0989	18.7146	-0.774586	3.22481	62.2451
3637870	12.988	11.4436	19.0989	18.7146	-0.774586	3.22481	62.2451
3637871	12.9777	11.4001	19.0467	18.6624	-0.789998	3.22078	62.0869
3637878	12.9777	11.4001	19.0467	18.6624	-0.789998	3.22078	62.0869
3637895	12.9777	11.4785	19.0885	18.6519	-0.778091	3.20375	62.1966
3637899	13.0289	11.4872	19.1093	18.7042	-0.780873	3.20011	62.3296
3637920	13.0289	11.4872	19.1093	18.7042	-0.780873	3.20011	62.3296
3637922	13.0391	11.5133	19.1302	18.7042	-0.782155	3.19345	62.3869
3637925	13.0903	11.4959	19.172	18.7774	-0.795159	3.20533	62.5356
3637945	13.0391	11.5656	19.172	18.7774	-0.746626	3.19995	62.5541
3637970	13.0391	11.5656	19.172	18.7774	-0.746626	3.19995	62.5541
3637972	13.0801	11.5656	19.0885	18.7565	-0.738707	3.1683	62.4906
3637995	13.162	11.6352	19.0989	18.7669	-0.74154	3.12831	62.663
3637996	13.162	11.6352	19.0989	18.7669	-0.74154	3.12831	62.663
3638021	13.1517	11.5046	19.0571	18.6728	-0.814046	3.14339	62.3863
3638028	13.1517	11.5046	19.0571	18.6728	-0.814046	3.14339	62.3863
3638029	13.2029	11.583	19.0049	18.5996	-0.811496	3.08188	62.3904
3638072	13.162	11.5482	19.0049	18.5474	-0.831702	3.09388	62.2624
3638073	13.2029	11.5482	18.9736	18.5264	-0.844112	3.07199	62.2511
3638097	13.2541	11.5394	18.9631	18.4846	-0.880902	3.04965	62.2413
3638098	13.295	11.5394	19.0049	18.5264	-0.895533	3.05381	62.3658
3638100	13.295	11.5394	19.0049	18.5264	-0.895533	3.05381	62.3658
3638120	13.2541	11.5133	19.0258	18.5369	-0.894287	3.07925	62.3301
3638121	13.2541	11.5133	19.0258	18.5369	-0.894287	3.07925	62.3301
3638145	13.2643	11.5743	19.0467	18.5055	-0.894026	3.05661	62.3908
3638146	13.2438	11.5394	19.0154	18.4951	-0.892809	3.06463	62.2937
3638149	13.2438	11.5394	19.0154	18.4951	-0.892809	3.06463	62.2937
3638170	13.2643	11.6352	19.0154	18.4324	-0.886992	3.01894	62.3473
3638171	13.3155	11.5743	18.9527	18.3905	-0.925298	3.00166	62.233
3638195	13.3155	11.5743	18.9527	18.3905	-0.925298	3.00166	62.233
3638196	13.3564	11.5307	19.0467	18.3801	-0.999889	3.01849	62.3139
3638197	13.3564	11.5307	19.0467	18.3801	-0.999889	3.01849	62.3139
3638220	13.3974	11.5656	18.9527	18.3487	-0.977995	2.97245	62.2643
3638221	13.3871	11.522	18.9945	18.3592	-1.00397	2.99806	62.2628
3638245	13.3666	11.5133	19.0467	18.3696	-1.01547	3.01856	62.2963
3638249	13.3871	11.5917	19.1198	18.401	-1.00569	3.01009	62.4996
3638270	13.3871	11.5917	19.1198	18.401	-1.00569	3.01009	62.4996
3638271	13.3871	11.4872	19.2346	18.4219	-1.08453	3.06622	62.5308
3638295	13.3871	11.4872	19.2346	18.4219	-1.08453	3.06622	62.5308
3638297	13.3871	11.5133	19.2451	18.4533	-1.06457	3.06665	62.5988
3638299	13.3769	11.5307	19.1615	18.401	-1.04318	3.03863	62.4702
3638320	13.3769	11.5307	19.1615	18.401	-1.04318	3.03863	62.4702
3638324	13.3871	11.4959	19.2033	18.3592	-1.0951	3.04573	62.4455
3638346	13.3155	11.4698	19.266	18.4637	-1.05893	3.10592	62.5149
3638347	13.3155	11.4698	19.266	18.4637	-1.05893	3.10592	62.5149
3638349	13.2643	11.4611	19.2973	18.4219	-1.07241	3.12129	62.4446
3638377	13.2643	11.4611	19.2973	18.4219	-1.07241	3.12129	62.4446
3638379	13.3462	11.4698	19.2451	18.4428	-1.07141	3.08907	62.5038
3638420	13.295	11.4611	19.2346	18.4533	-1.04707	3.10642	62.444
3638425	13.2848	11.4349	19.2555	18.5055	-1.04025	3.13089	62.4808
3638446	13.3155	11.4175	19.2555	18.5264	-1.05056	3.13101	62.515
3638470	13.2336	11.3827	19.2555	18.5683	-1.01624	3.17285	62.4401
3638471	13.1927	11.4349	19.36	18.5578	-1.0232	3.18733	62.5454
3638495	13.2848	11.4088	19.3704	18.5683	-1.06897	3.17211	62.6322
3638496	13.162	11.4872	19.4226	18.6833	-0.961713	3.21649	62.755
3638520	13.162	11.4872	19.4226	18.6833	-0.961713	3.21649	62.755
3638522	13.2541	11.4088	19.3913	18.5578	-1.06957	3.18299	62.612
3638545	13.1517	11.3566	19.433	18.5787	-1.05945	3.2398	62.52
3638546	13.1824	11.3914	19.3391	18.5683	-1.02504	3.20101	62.4811
3638570	13.1824	11.3914	19.3391	18.5683	-1.02504	3.20101	62.4811
3638571	13.0698	11.3217	19.3182	18.4846	-1.03774	3.23452	62.1944
3638595	12.988	11.313	19.3704	18.5369	-1.00808	3.28083	62.2083
3638596	13.0698	11.3043	19.3286	18.5474	-1.02281	3.25345	62.2501
3638623	13.0698	11.3043	19.3286	18.5474	-1.02281	3.25345	62.2501
3638624	12.988	11.2956	19.4957	18.7042	-0.993818	3.3408	62.4834
3638646	12.9675	11.3217	19.5166	18.7565	-0.961401	3.35278	62.5623
3638670	12.9368	11.252	19.5792	18.8087	-0.98089	3.40361	62.5768
3638672	12.9368	11.252	19.5792	18.8087	-0.98089	3.40361	62.5768
3638695	12.8958	11.2956	19.5375	18.7774	-0.944045	3.38928	62.5063
3638696	12.9061	11.2608	19.4748	18.7565	-0.947016	3.38098	62.3981
3638720	12.9777	11.3217	19.5166	18.7251	-0.978354	3.34394	62.5411
3638722	12.9777	11.3217	19.5166	18.7251	-0.978354	3.34394	62.5411
3638723	12.9675	11.2782	19.4122	18.7983	-0.921927	3.3539	62.4561
3638745	12.9163	11.3043	19.4539	18.7669	-0.920476	3.3632	62.4415
3638772	12.9163	11.3043	19.433	18.6833	-0.947185	3.34369	62.3369
3638773	12.9163	11.3043	19.433	18.6833	-0.947185	3.34369	62.3369
3638774	12.9163	11.2869	19.36	18.7774	-0.887069	3.35274	62.3405
3638795	12.9265	11.3478	19.4017	18.746	-0.894883	3.33375	62.4221
3638796	12.9265	11.3478	19.4017	18.746	-0.894883	3.33375	62.4221
3638820	12.9368	11.313	19.3913	18.7774	-0.896241	3.34489	62.4184
3638821	12.9265	11.3653	19.4122	18.7878	-0.874364	3.3384	62.4918
3638825	12.9265	11.3653	19.4122	18.7878	-0.874364	3.3384	62.4918
3638845	12.9163	11.3478	19.4644	18.9342	-0.83728	3.38345	62.6627
3638846	12.9163	11.3478	19.4644	18.9342	-0.83728	3.38345	62.6627
3638870	12.814	11.2869	19.4748	18.9028	-0.839917	3.42761	62.4785
3638871	12.8549	11.3304	19.3704	18.8819	-0.805986	3.37944	62.4377
3638874	12.8549	11.3304	19.3704	18.8819	-0.805986	3.37944	62.4377
3638895	12.7833	11.2695	19.3913	18.9028	-0.802866	3.42633	62.3468
3638897	12.7321	11.3478	19.3077	19.0178	-0.67067	3.42413	62.4055
3638922	12.7321	11.3478	19.3077	19.0178	-0.67067	3.42413	62.4055
3638923	12.7423	11.313	19.3391	19.1015	-0.666805	3.45268	62.4959
3638924	12.7423	11.313	19.3391	19.1015	-0.666805	3.45268	62.4959
3638945	12.7116	11.3914	19.2346	19.0806	-0.590493	3.4154	62.4182
3638946	12.7219	11.4436	19.2138	19.1224	-0.547816	3.40086	62.5016
3638970	12.7219	11.4436	19.2138	19.1224	-0.547816	3.40086	62.5016
3638972	12.6911	11.4088	19.1198	19.1747	-0.491813	3.41244	62.3944
3638975	12.773	11.4088	19.078	19.1328	-0.524655	3.37275	62.3927
3639017	12.773	11.4785	19.078	19.1328	-0.496185	3.35226	62.4624
3639019	12.7321	11.4088	19.0989	19.091	-0.533904	3.38092	62.3308
3639045	12.7628	11.4175	19.1511	19.0283	-0.588557	3.36734	62.3597
3639051	12.7628	11.4175	19.1511	19.0283	-0.588557	3.36734	62.3597
3639072	12.814	11.3653	19.3077	19.0074	-0.699688	3.39292	62.4944
3639095	12.7935	11.3653	19.2764	18.9446	-0.705354	3.38145	62.3798
3639096	12.7935	11.3653	19.2764	18.9446	-0.705354	3.38145	62.3798
3639120	12.8651	11.374	19.36	18.9028	-0.779292	3.36558	62.5019
3639121	12.8651	11.374	19.36	18.9028	-0.779292	3.36558	62.5019
3639126	12.8651	11.3653	19.2764	18.8506	-0.772056	3.3428	62.3574
3639145	12.8754	11.374	19.266	18.7983	-0.789993	3.32549	62.3136
3639146	12.8754	11.374	19.266	18.7983	-0.789993	3.32549	62.3136
3639170	12.9982	11.3566	19.2869	18.8296	-0.839926	3.30434	62.4713
3639195	12.9982	11.374	19.2242	18.7565	-0.83876	3.27375	62.3528
3639196	12.9777	11.3391	19.1824	18.7774	-0.820391	3.28605	62.2767
3639220	13.0801	11.4001	19.2973	18.7042	-0.909501	3.24607	62.4817
3639224	13.121	11.3478	19.3077	18.7565	-0.929287	3.26116	62.5331
3639251	13.121	11.3478	19.3077	18.7565	-0.929287	3.26116	62.5331
3639254	13.1517	11.3653	19.3495	18.7774	-0.941269	3.25887	62.6439
3639279	13.1824	11.3304	19.3182	18.6415	-1.01193	3.22865	62.4725
3639282	13.162	11.3566	19.2764	18.5787	-1.00326	3.20727	62.3736
3639295	13.162	11.3566	19.2764	18.5787	-1.00326	3.20727	62.3736
3639302	13.2234	11.4088	19.2033	18.516	-1.00313	3.14839	62.3515
3639303	13.2848	11.3217	19.1198	18.3696	-1.09234	3.11202	62.0959
3639320	13.2848	11.3217	19.1198	18.3696	-1.09234	3.11202	62.0959
3639325	13.3462	11.3304	19.1093	18.3383	-1.12148	3.08358	62.1242
3639348	13.3462	11.3304	19.1093	18.3383	-1.12148	3.08358	62.1242
3639350	13.2541	11.3217	19.172	18.4324	-1.07429	3.14294	62.1801
3639352	13.3155	11.3391	19.2138	18.4846	-1.08474	3.13789	62.353
3639371	13.3155	11.3391	19.2138	18.4846	-1.08474	3.13789	62.353
3639372	13.3155	11.4001	19.1824	18.4428	-1.06471	3.10623	62.3408
3639396	13.3052	11.374	19.3286	18.5264	-1.09278	3.16047	62.5343
3639399	13.4281	11.3566	19.4017	18.5892	-1.14855	3.1556	62.7755
3639420	13.4281	11.3566	19.4017	18.5892	-1.14855	3.1556	62.7755
3639421	13.3666	11.313	19.4853	18.4637	-1.22755	3.1781	62.6286
3639445	13.3871	11.3653	19.4748	18.4951	-1.19638	3.16096	62.7223
3639446	13.3871	11.3653	19.4748	18.4951	-1.19638	3.16096	62.7223
3639450	13.2745	11.2956	19.3913	18.4637	-1.164	3.19219	62.4251
3639470	13.2745	11.2346	19.433	18.4951	-1.19234	3.22378	62.4373
3639471	13.2745	11.2346	19.433	18.4951	-1.19234	3.22378	62.4373
3639495	13.2336	11.2346	19.4017	18.516	-1.15599	3.23378	62.3859
3639499	13.1824	11.2346	19.4122	18.5264	-1.13603	3.25268	62.3557
3639520	13.162	11.2608	19.5061	18.5369	-1.14881	3.27067	62.4658
3639522	13.162	11.2608	19.5061	18.5369	-1.14881	3.27067	62.4658
3639545	13.121	11.2782	19.4539	18.5264	-1.11027	3.26578	62.3796
3639551	13.1108	11.2782	19.4539	18.5264	-1.10635	3.26878	62.3693
3639553	13.1108	11.2608	19.4539	18.5474	-1.10489	3.27781	62.3728
3639573	13.0596	11.252	19.5479	18.4742	-1.15559	3.29928	62.3337
3639575	13.0596	11.252	19.5479	18.4742	-1.15559	3.29928	62.3337
3639595	13.0084	11.2782	19.5479	18.5787	-1.08128	3.32622	62.4132
3639596	12.9982	11.2172	19.6523	18.6101	-1.12969	3.37248	62.4778
3639620	12.9982	11.1911	19.6523	18.6728	-1.11439	3.39182	62.5144
3639621	12.9982	11.1911	19.6523	18.6728	-1.11439	3.39182	62.5144
3639660	12.9675	11.1824	19.6419	18.6937	-1.09356	3.40537	62.4855
3639661	13.0391	11.2346	19.5897	18.6624	-1.09228	3.3534	62.5258
3639670	12.9675	11.2172	19.6732	18.6833	-1.09537	3.39899	62.5412
3639695	12.9675	11.2172	19.6732	18.6833	-1.09537	3.39899	62.5412
3639697	12.8958	11.2085	19.6523	18.6205	-1.08979	3.40714	62.3772
3639703	12.8958	11.2085	19.6106	18.6415	-1.06503	3.40326	62.3564
3639720	12.8958	11.1998	19.6106	18.6415	-1.06867	3.40583	62.3477
3639729	12.8651	11.2346	19.621	18.6937	-1.02452	3.41627	62.4145
3639745	12.8651	11.2346	19.621	18.6937	-1.02452	3.41627	62.4145
3639756	12.8651	11.2259	19.6628	18.7565	-1.01805	3.43819	62.5103
3639770	12.7219	11.1911	19.7463	18.8715	-0.961776	3.52743	62.5307
3639780	12.6604	11.1475	19.6732	18.8401	-0.941101	3.5394	62.3213
3639795	12.5683	11.0779	19.8716	18.9237	-0.976251	3.6392	62.4416
3639797	12.5683	11.0779	19.8716	18.9237	-0.976251	3.6392	62.4416
3639820	12.64	11.165	19.8403	18.9969	-0.92525	3.59956	62.6422
3639825	12.64	11.165	19.8403	18.9969	-0.92525	3.59956	62.6422
3639847	12.64	11.1127	19.7463	18.9656	-0.923733	3.59225	62.4646
3639848	12.64	11.1127	19.7463	18.9656	-0.923733	3.59225	62.4646
3639870	12.6809	11.0953	19.715	18.9551	-0.939012	3.57761	62.4463
3639871	12.6502	11.104	19.6001	18.8296	-0.931388	3.54003	62.184
3639873	12.6502	11.104	19.6001	18.8296	-0.931388	3.54003	62.184
3639895	12.7116	11.1824	19.6106	18.8401	-0.922176	3.50231	62.3447
3639896	12.7116	11.1824	19.6106	18.8401	-0.922176	3.50231	62.3447
3639920	12.7935	11.1998	19.5061	18.8401	-0.906226	3.45357	62.3395
3639921	12.8447	11.2869	19.5061	18.8087	-0.902852	3.40692	62.4464
3639945	12.8856	11.3566	19.4644	18.861	-0.852047	3.37632	62.5676
3639946	12.9265	11.313	19.433	18.7878	-0.904077	3.35764	62.4604
3639970	13.0084	11.3566	19.433	18.7774	-0.921907	3.3189	62.5754
3639975	13.0084	11.3566	19.433	18.7774	-0.921907	3.3189	62.5754
3639995	13.0494	11.3566	19.3808	18.746	-0.930569	3.29129	62.5328
3639997	13.0084	11.3827	19.2973	18.7251	-0.880396	3.27604	62.4135
3640020	13.0084	11.3827	19.2973	18.7251	-0.880396	3.27604	62.4135
3640025	12.9982	11.4001	19.2973	18.7146	-0.873555	3.27197	62.4102
3640027	13.0187	11.3914	19.1302	18.5683	-0.881208	3.20932	62.1085
3640048	12.9675	11.4436	19.0154	18.5683	-0.794798	3.18716	61.9948
3640070	13.0494	11.4001	19.078	18.5055	-0.895387	3.17591	62.033
3640072	13.0494	11.4001	19.078	18.5055	-0.895387	3.17591	62.033
3640095	13.0903	11.4349	19.1093	18.5892	-0.874075	3.17562	62.2238
3640096	13.0903	11.4349	19.1093	18.5892	-0.874075	3.17562	62.2238
3640120	13.0698	11.4959	19.2764	18.7146	-0.853507	3.21915	62.5568
3640122	13.0698	11.4959	19.2764	18.7146	-0.853507	3.21915	62.5568
3640145	13.1005	11.5133	19.2451	18.6415	-0.876337	3.18542	62.5004
3640146	13.1722	11.5133	19.1198	18.6205	-0.864266	3.13688	62.4258
3640170	13.2029	11.5482	19.1093	18.6101	-0.862001	3.11388	62.4705
3640172	13.2029	11.5482	19.1093	18.6101	-0.862001	3.11388	62.4705
3640195	13.162	11.5743	19.0571	18.5055	-0.858465	3.08828	62.2989
3640197	13.1415	11.5656	19.0154	18.5474	-0.820586	3.09677	62.2698
3640199	13.1415	11.5656	19.0154	18.5474	-0.820586	3.09677	62.2698
3640220	13.2029	11.6352	18.9631	18.4428	-0.838625	3.02868	62.2441
3640222	13.2643	11.6091	18.9736	18.4428	-0.877337	3.02047	62.2898
3640245	13.3359	11.6265	18.9423	18.3905	-0.907427	2.97863	62.2953
3640270	13.2541	11.6527	18.9005	18.4742	-0.813936	3.00281	62.2814
3640275	13.2745	11.6527	18.9318	18.4742	-0.834033	3.00293	62.3332
3640298	13.2745	11.6527	18.9318	18.4742	-0.834033	3.00293	62.3332
3640299	13.2541	11.6527	18.9109	18.4428	-0.830998	2.99877	62.2605
3640320	13.3564	11.7049	18.8796	18.5055	-0.81092	2.96025	62.4465
3640321	13.3564	11.7223	18.8378	18.4742	-0.800496	2.94112	62.3908
3640345	13.3564	11.7223	18.8378	18.4742	-0.800496	2.94112	62.3908
3640346	13.3666	11.6875	18.8378	18.5264	-0.797255	2.95829	62.4184
3640348	13.3257	11.6527	18.89	18.4742	-0.837678	2.98011	62.3426
3640373	13.3257	11.6527	18.89	18.4742	-0.837678	2.98011	62.3426
3640374	13.3257	11.7136	18.8587	18.4846	-0.795966	2.95852	62.3827
3640395	13.3462	11.7223	18.8065	18.5264	-0.762764	2.94811	62.4015
3640399	13.3052	11.731	18.8587	18.4742	-0.785141	2.95738	62.3692
3640420	13.3052	11.731	18.8587	18.4742	-0.785141	2.95738	62.3692
3640422	13.3564	11.7572	18.8483	18.5055	-0.7772	2.93919	62.4674
3640445	13.3974	11.7746	18.8692	18.516	-0.789653	2.92849	62.5571
3640446	13.3974	11.7746	18.8692	18.516	-0.789653	2.92849	62.5571
3640449	13.3769	11.7136	18.7543	18.4846	-0.775287	2.9236	62.3294
3640470	13.3155	11.7136	18.7334	18.4324	-0.764897	2.92709	62.1949
3640472	13.3155	11.7136	18.7334	18.4324	-0.764897	2.92709	62.1949
3640495	13.3257	11.7485	18.7543	18.4114	-0.77125	2.91411	62.2399
3640501	13.3257	11.7485	18.7543	18.4114	-0.77125	2.91411	62.2399
3640502	13.295	11.7398	18.7543	18.4742	-0.736943	2.93762	62.2632
3640523	13.2541	11.7572	18.7543	18.5264	-0.692199	2.95452	62.292
3640524	13.2541	11.7572	18.7543	18.5264	-0.692199	2.95452	62.292
3640547	13.2745	11.7746	18.7752	18.5264	-0.701146	2.94764	62.3508
3640548	13.2745	11.7746	18.7752	18.5264	-0.701146	2.94764	62.3508
3640549	13.3155	11.8007	18.7752	18.4951	-0.719251	2.92229	62.3865
3640570	13.3155	11.8617	18.7439	18.5474	-0.660454	2.90885	62.4684
3640595	13.3155	11.8356	18.7543	18.4219	-0.726941	2.89404	62.3272
3640596	13.3359	11.8356	18.6081	18.4533	-0.664936	2.86582	62.2329
3640600	13.3359	11.8356	18.6081	18.4533	-0.664936	2.86582	62.2329
3640620	13.3257	11.853	18.5663	18.4428	-0.641713	2.85356	62.1878
3640621	13.3257	11.853	18.5663	18.4428	-0.641713	2.85356	62.1878
3640645	13.3564	11.8878	18.5037	18.4428	-0.614838	2.82251	62.1907
3640647	13.3871	11.9749	18.535	18.3905	-0.624804	2.78471	62.2876
3640650	13.3871	11.9749	18.535	18.3905	-0.624804	2.78471	62.2876
3640670	13.469	11.9488	18.5455	18.3801	-0.675936	2.76881	62.3433
3640671	13.4485	12.0272	18.4619	18.3592	-0.611639	2.73178	62.2968
3640695	13.4485	12.0272	18.4619	18.3592	-0.611639	2.73178	62.2968
3640697	13.4997	12.1142	18.3784	18.4324	-0.533235	2.69047	62.4247
3640700	13.4997	12.1142	18.3784	18.4324	-0.533235	2.69047	62.4247
3640720	13.6635	12.0446	18.3366	18.3696	-0.635222	2.6432	62.4143
3640721	13.6942	12.0707	18.18	18.2442	-0.626831	2.57102	62.189
3640745	13.776	12.1055	18.1486	18.2023	-0.649507	2.52346	62.2326
3640770	13.7658	12.123	18.1486	18.171	-0.651251	2.51514	62.2084
3640771	13.7658	12.123	18.1486	18.171	-0.651251	2.51514	62.2084
3640800	13.7249	12.2188	18.0129	18.1082	-0.568266	2.45974	62.0648
3640801	13.7249	12.1491	18.0129	18.0769	-0.609958	2.47302	61.9637
3640822	13.817	12.2362	18.0233	18.0455	-0.627251	2.4184	62.122
3640824	13.817	12.2362	18.0233	18.0455	-0.627251	2.4184	62.122
3640845	13.7351	12.123	18.2113	18.0664	-0.70693	2.51538	62.1358
3640870	13.7453	12.1839	18.2948	18.1082	-0.701089	2.52048	62.3323
3640872	13.7863	12.2013	18.3575	18.1292	-0.725614	2.52081	62.4743
3640895	13.776	12.1491	18.4201	18.1605	-0.754566	2.5571	62.5058
3640896	13.776	12.1491	18.4201	18.1605	-0.754566	2.5571	62.5058
3640937	13.7658	12.1404	18.4515	18.1919	-0.753413	2.57488	62.5495
3640939	13.7453	12.1142	18.4201	18.0873	-0.787239	2.56094	62.3671
3640945	13.5816	12.0881	18.4515	18.0978	-0.742197	2.62289	62.219
3640970	13.5816	12.0881	18.4515	18.0978	-0.742197	2.62289	62.219
3640972	13.6532	12.001	18.5455	18.056	-0.860037	2.63763	62.2557
3640975	13.6532	12.001	18.5455	18.056	-0.860037	2.63763	62.2557
3640995	13.6225	11.9662	18.5455	18.1396	-0.827867	2.6728	62.2738
3640996	13.602	11.9575	18.5768	18.0873	-0.857398	2.67694	62.2236
3641020	13.602	11.9575	18.5768	18.0873	-0.857398	2.67694	62.2236
3641027	13.5406	11.9749	18.6186	18.171	-0.807849	2.71422	62.3051
3641029	13.5816	11.9662	18.6081	18.1919	-0.814632	2.70713	62.3478
3641049	13.6123	11.9923	18.6081	18.171	-0.824377	2.68688	62.3837
3641071	13.602	11.9139	18.5455	18.2337	-0.802575	2.71205	62.2951
3641095	13.6225	11.9749	18.629	18.286	-0.796095	2.71568	62.5124
3641098	13.6225	11.9749	18.629	18.286	-0.796095	2.71568	62.5124
3641120	13.5713	11.9662	18.5246	18.1814	-0.782531	2.69148	62.2435
3641121	13.5713	11.9662	18.5246	18.1814	-0.782531	2.69148	62.2435
3641145	13.602	12.001	18.5559	18.1292	-0.813866	2.66872	62.2881
3641146	13.6123	11.9052	18.5141	18.1605	-0.828348	2.69097	62.1922
3641170	13.6225	12.0184	18.4932	18.2651	-0.734082	2.67247	62.3993
3641171	13.6225	12.0184	18.4932	18.2651	-0.734082	2.67247	62.3993
3641195	13.643	12.0272	18.4932	18.2232	-0.755703	2.65594	62.3866
3641196	13.6942	12.0272	18.4724	18.2337	-0.763156	2.63941	62.4274
3641197	13.6942	12.0272	18.4724	18.2337	-0.763156	2.63941	62.4274
3641220	13.602	12.0184	18.5455	18.2023	-0.772315	2.67619	62.3683
3641221	13.5816	12.0184	18.5037	18.2128	-0.743796	2.67581	62.3165
3641245	13.5816	12.0184	18.5037	18.2128	-0.743796	2.67581	62.3165
3641246	13.5202	11.9749	18.441	18.2651	-0.691801	2.70358	62.2012
3641253	13.5202	11.9749	18.441	18.2651	-0.691801	2.70358	62.2012
3641274	13.5918	11.9575	18.4619	18.2546	-0.739425	2.69022	62.2658
3641275	13.6225	11.9401	18.4515	18.3905	-0.698426	2.7112	62.4046
3641297	13.6225	11.9401	18.4515	18.3905	-0.698426	2.7112	62.4046
3641298	13.5918	11.9314	18.4828	18.3173	-0.732438	2.71415	62.3233
3641302	13.5611	12.0184	18.441	18.3383	-0.659668	2.69402	62.3588
3641320	13.5611	12.0184	18.441	18.3383	-0.659668	2.69402	62.3588
3641321	13.602	11.9923	18.4515	18.3383	-0.690462	2.69188	62.3841
3641345	13.602	11.9923	18.4515	18.3383	-0.690462	2.69188	62.3841
3641348	13.5713	12.0097	18.4306	18.3173	-0.671782	2.6874	62.329
3641349	13.5202	12.0097	18.4932	18.3696	-0.65475	2.72458	62.3928
3641370	13.5202	12.0097	18.4932	18.3696	-0.65475	2.72458	62.3928
3641372	13.5918	12.0533	18.4306	18.3801	-0.636071	2.68163	62.4558
3641395	13.5918	12.0533	18.441	18.3801	-0.640142	2.68369	62.4662
3641396	13.5918	11.9749	18.441	18.4533	-0.642277	2.72032	62.461
3641398	13.4792	11.9923	18.4306	18.4324	-0.595638	2.74119	62.3345
3641420	13.4792	11.9923	18.4306	18.4324	-0.595638	2.74119	62.3345
3641421	13.4588	12.062	18.3888	18.401	-0.555529	2.7128	62.3106
3641445	13.5099	12.0097	18.3784	18.4637	-0.567199	2.72341	62.3618
3641452	13.4895	11.9749	18.3366	18.3069	-0.621615	2.69993	62.1079
3641473	13.4895	11.9749	18.3366	18.3069	-0.621615	2.69993	62.1079
3641473	13.5099	12.0097	18.3679	18.3487	-0.610347	2.69866	62.2363
3641496	13.4895	11.9575	18.3471	18.2546	-0.654496	2.69661	62.0486
3641498	13.4895	12.0446	18.3262	18.2755	-0.601725	2.67181	62.1357
3641520	13.4792	12.0881	18.3679	18.2442	-0.60908	2.6644	62.1794
3641521	13.4792	12.0881	18.3679	18.2442	-0.60908	2.6644	62.1794
3641545	13.5611	12.0097	18.3366	18.2755	-0.648271	2.66342	62.183
3641549	13.5509	12.0272	18.3888	18.286	-0.653209	2.6738	62.2528
3641578	13.5509	11.9749	18.4306	18.3905	-0.648002	2.71754	62.3469
3641580	13.5509	11.9749	18.4306	18.3905	-0.648002	2.71754	62.3469
3641595	13.6328	11.9749	18.4828	18.4637	-0.670196	2.71897	62.5542
3641620	13.5304	11.9749	18.5663	18.4219	-0.68005	2.75619	62.4935
3641645	13.469	11.9575	18.5663	18.4219	-0.663289	2.77861	62.4147
3641646	13.469	11.8965	18.6603	18.3696	-0.746521	2.80415	62.3955
3641660	13.469	11.8965	18.6603	18.3696	-0.746521	2.80415	62.3955
3641670	13.4076	11.8443	18.6916	18.3278	-0.7737	2.8346	62.2713
3641671	13.3666	11.7398	18.7543	18.3173	-0.829813	2.88653	62.178
3641695	13.4588	11.8094	18.7439	18.3487	-0.819619	2.84419	62.3608
3641720	13.4588	11.8094	18.7439	18.3487	-0.819619	2.84419	62.3608
3641721	13.4178	11.7833	18.7543	18.2651	-0.853319	2.84912	62.2205
3641745	13.3871	11.731	18.723	18.3696	-0.807507	2.88722	62.2108
3641746	13.3666	11.6788	18.817	18.4114	-0.840387	2.93453	62.2738
3641770	13.3462	11.6091	18.89	18.5369	-0.837661	2.99885	62.3822
3641772	13.3462	11.6091	18.89	18.5369	-0.837661	2.99885	62.3822
3641795	13.4485	11.6004	18.9527	18.631	-0.866091	3.00197	62.6326
3641804	13.3974	11.583	18.9109	18.5578	-0.867702	2.99966	62.4491
3641820	13.469	11.6004	18.7961	18.5996	-0.826472	2.95996	62.4651
3641827	13.4281	11.6265	18.8065	18.4637	-0.860137	2.93999	62.3248
3641850	13.3871	11.5394	18.8692	18.516	-0.883001	2.9991	62.3117
3641851	13.3871	11.5394	18.8692	18.516	-0.883001	2.9991	62.3117
3641872	13.4383	11.5394	18.9736	18.5683	-0.921379	3.01444	62.5196
3641873	13.4383	11.5394	18.9736	18.5683	-0.921379	3.01444	62.5196
3641874	13.3871	11.5482	18.9109	18.5578	-0.878182	3.01266	62.404
3641895	13.3871	11.5569	18.9736	18.5369	-0.907436	3.01816	62.4545
3641920	13.4588	11.5743	18.8796	18.5055	-0.904603	2.96839	62.4182
3641922	13.4383	11.6091	18.8692	18.5264	-0.869548	2.96627	62.443
3641923	13.4383	11.6091	18.8692	18.5264	-0.869548	2.96627	62.443
3641945	13.3769	11.5307	18.9214	18.5264	-0.898507	3.01663	62.3554
3641947	13.4281	11.5307	18.9736	18.5264	-0.938402	3.01188	62.4588
3641970	13.4281	11.4959	18.9736	18.4533	-0.983341	3.00787	62.3508
3641972	13.4485	11.5307	18.984	18.516	-0.95465	3.00598	62.4793
3641995	13.3564	11.4959	18.9631	18.4742	-0.942968	3.0306	62.2896
3642000	13.3155	11.5046	19.0258	18.6101	-0.891259	3.07796	62.456
3642020	13.3359	11.5046	19.0571	18.6624	-0.889583	3.08798	62.56
3642023	13.3359	11.5046	19.0571	18.6624	-0.889583	3.08798	62.56
3642045	13.2131	11.4872	19.1929	18.6415	-0.910439	3.15042	62.5346
3642047	13.2336	11.4436	19.1929	18.6728	-0.923368	3.16306	62.5429
3642070	13.1312	11.3566	19.1302	18.6624	-0.900184	3.2044	62.2804
3642074	13.1005	11.374	19.2764	18.6728	-0.933203	3.23788	62.4237
3642095	13.1415	11.3653	19.3704	18.7146	-0.971362	3.25401	62.5918
3642120	13.1517	11.3827	19.3286	18.7774	-0.926036	3.24988	62.6404
3642145	13.1312	11.3304	19.266	18.7146	-0.94173	3.24754	62.4423
3642148	13.1415	11.3827	19.2555	18.6728	-0.937314	3.21945	62.4525
3642170	13.1415	11.2869	19.3077	18.7355	-0.971156	3.26906	62.4717
3642171	13.1415	11.2869	19.3077	18.7355	-0.971156	3.26906	62.4717
3642175	13.1312	11.3043	19.3391	18.7042	-0.985067	3.26696	62.4788
3642217	13.0903	11.3043	19.3182	18.7042	-0.96128	3.27501	62.417
3642219	13.0903	11.2782	19.3182	18.7878	-0.93738	3.29835	62.4745
3642249	13.0698	11.2172	19.3286	18.6937	-0.998053	3.30656	62.3094
3642250	13.1312	11.2956	19.2555	18.6519	-0.978301	3.24394	62.3343
3642274	13.1312	11.3043	19.2973	18.7251	-0.960305	3.26304	62.4579
3642276	13.0801	11.2695	19.3286	18.7042	-0.975858	3.29018	62.3823
3642300	13.0801	11.2695	19.3286	18.7042	-0.975858	3.29018	62.3823
3642301	13.121	11.2346	19.3391	18.7355	-0.997072	3.29623	62.4303
3642321	13.1927	11.313	19.2555	18.5996	-1.01648	3.21103	62.3608
3642322	13.2131	11.3914	19.1198	18.5996	-0.939399	3.15647	62.3239
3642346	13.3155	11.4698	19.0885	18.5474	-0.955926	3.08803	62.4211
3642349	13.4076	11.5046	18.9736	18.5578	-0.928341	3.03134	62.4436
3642370	13.4076	11.5046	18.9736	18.5578	-0.928341	3.03134	62.4436
3642371	13.4178	11.5394	18.9631	18.4846	-0.944193	3.00228	62.405
3642395	13.4588	11.583	18.9214	18.4533	-0.93881	2.96386	62.4164
3642399	13.6225	11.6265	18.8587	18.3592	-0.998744	2.87404	62.4669
3642420	13.6225	11.6265	18.8587	18.3592	-0.998744	2.87404	62.4669
3642422	13.6328	11.6004	18.723	18.1919	-1.03118	2.81948	62.148
3642445	13.6839	11.644	18.6916	18.2232	-1.00749	2.79238	62.2428
3642447	13.6839	11.644	18.6916	18.2232	-1.00749	2.79238	62.2428
3642450	13.7044	11.6352	18.6812	18.2651	-0.99753	2.79517	62.2859
3642470	13.7044	11.6352	18.6812	18.2651	-0.99753	2.79517	62.2859
3642471	13.7863	11.6875	18.6812	18.1814	-1.04215	2.7405	62.3364
3642495	13.8579	11.644	18.6394	18.1501	-1.08495	2.7181	62.2914
3642500	13.8579	11.644	18.6394	18.1501	-1.08495	2.7181	62.2914
3642502	13.8989	11.7049	18.5977	18.0873	-1.08538	2.66851	62.2888
3642523	13.9296	11.644	18.6081	18.1814	-1.0873	2.69776	62.3631
3642524	13.9296	11.644	18.6081	18.1814	-1.0873	2.69776	62.3631
3642553	13.8272	11.6527	18.7439	18.1605	-1.1052	2.74696	62.3843
3642556	13.8272	11.6527	18.7439	18.1605	-1.1052	2.74696	62.3843
3642559	13.9193	11.6265	18.7021	18.1919	-1.12228	2.72617	62.4398
3642576	13.9091	11.6352	18.7021	18.2023	-1.11035	2.72866	62.4488
3642577	13.9091	11.6352	18.7021	18.2023	-1.11035	2.72866	62.4488
3642600	13.8989	11.6091	18.7125	18.2128	-1.11698	2.74309	62.4333
3642601	13.776	11.6352	18.8065	18.286	-1.06447	2.80332	62.5038
3642622	13.776	11.6352	18.8065	18.286	-1.06447	2.80332	62.5038
3642624	13.776	11.6004	18.6916	18.2128	-1.06553	2.77645	62.2809
3642646	13.776	11.5569	18.7021	18.2651	-1.06589	2.80118	62.3001
3642647	13.7453	11.5394	18.7647	18.2337	-1.09858	2.82106	62.2832
3642671	13.7453	11.5394	18.7647	18.2337	-1.09858	2.82106	62.2832
3642672	13.7351	11.6352	18.8065	18.2755	-1.05314	2.81295	62.4524
3642673	13.7146	11.6265	18.7439	18.3278	-1.00306	2.81925	62.4128
3642696	13.7146	11.6265	18.7439	18.3278	-1.00306	2.81925	62.4128
3642697	13.7453	11.583	18.817	18.2964	-1.07415	2.83106	62.4417
3642720	13.6737	11.583	18.7125	18.2964	-1.00649	2.83116	62.2656
3642721	13.6737	11.5743	18.7125	18.2755	-1.01887	2.82957	62.236
3642723	13.6942	11.5394	18.8065	18.3069	-1.06434	2.85815	62.347
3642745	13.6942	11.5394	18.8065	18.3069	-1.06434	2.85815	62.347
3642746	13.6839	11.6091	18.7334	18.3069	-1.00321	2.82688	62.3333
3642770	13.6225	11.5743	18.7961	18.3696	-0.992057	2.87887	62.3625
3642771	13.6225	11.5743	18.7961	18.3696	-0.992057	2.87887	62.3625
3642773	13.6635	11.583	18.8587	18.4533	-0.993444	2.89302	62.5584
3642795	13.6635	11.583	18.8587	18.4533	-0.993444	2.89302	62.5584
3642796	13.6123	11.5394	18.8065	18.4742	-0.963111	2.9141	62.4324
3642820	13.602	11.6091	18.8692	18.4742	-0.954336	2.90918	62.5545
3642821	13.602	11.6091	18.8692	18.4742	-0.954336	2.90918	62.5545
3642824	13.602	11.5569	18.8065	18.4637	-0.956275	2.91001	62.4291
3642857	13.5509	11.6004	18.8065	18.4637	-0.918457	2.9122	62.4215
3642859	13.5611	11.6091	18.7961	18.4742	-0.910421	2.90677	62.4405
3642862	13.5611	11.6091	18.7961	18.4742	-0.910421	2.90677	62.4405
3642897	13.5713	11.583	18.7125	18.3592	-0.940812	2.87276	62.226
3642900	13.5611	11.6178	18.629	18.3278	-0.903054	2.84326	62.1357
3642920	13.5918	11.5307	18.6186	18.3173	-0.951639	2.85537	62.0584
3642921	13.602	11.583	18.629	18.3592	-0.920367	2.84764	62.1732
3642925	13.602	11.583	18.629	18.3592	-0.920367	2.84764	62.1732
3642945	13.602	11.6091	18.7021	18.5264	-0.868267	2.88695	62.4397
3642947	13.6328	11.6701	18.6916	18.4742	-0.872496	2.84855	62.4687
3642970	13.6328	11.6701	18.6916	18.4742	-0.872496	2.84855	62.4687
3642971	13.7044	11.7049	18.7021	18.4428	-0.902721	2.8141	62.5542
3642975	13.7044	11.7049	18.7021	18.4428	-0.902721	2.8141	62.5542
3642995	13.7249	11.7136	18.6499	18.5055	-0.86094	2.80784	62.5939
3642997	13.6328	11.7223	18.6499	18.4951	-0.826086	2.82957	62.5
3643020	13.643	11.6875	18.5768	18.4637	-0.829133	2.81622	62.371
3643045	13.6328	11.6527	18.6081	18.4533	-0.856073	2.83317	62.3468
3643046	13.6328	11.6527	18.6081	18.4533	-0.856073	2.83317	62.3468
3643070	13.6123	11.7398	18.5768	18.3383	-0.847581	2.7855	62.2671
3643071	13.602	11.6788	18.535	18.4114	-0.822318	2.81202	62.2273
3643095	13.5611	11.7136	18.535	18.401	-0.79629	2.81172	62.2107
3643097	13.5611	11.7136	18.535	18.401	-0.79629	2.81172	62.2107
3643120	13.5816	11.7223	18.629	18.4533	-0.815476	2.83196	62.3862
3643122	13.5816	11.7223	18.629	18.4533	-0.815476	2.83196	62.3862
3643145	13.602	11.7049	18.6186	18.4742	-0.817916	2.83313	62.3997
3643147	13.602	11.7049	18.6186	18.4742	-0.817916	2.83313	62.3997
3643150	13.6225	11.7572	18.6081	18.5264	-0.778624	2.82052	62.5142
3643170	13.5509	11.7398	18.5768	18.516	-0.750165	2.83781	62.3834
3643172	13.5509	11.7398	18.5768	18.516	-0.750165	2.83781	62.3834
3643195	13.6328	11.6701	18.6081	18.516	-0.822878	2.84043	62.4269
3643196	13.5202	11.7223	18.5455	18.4428	-0.76348	2.83118	62.2308
3643198	13.5202	11.7223	18.5455	18.4428	-0.76348	2.83118	62.2308
3643220	13.5918	11.8094	18.6081	18.4428	-0.77967	2.79806	62.4521
3643245	13.5406	11.7398	18.535	18.3592	-0.794832	2.8019	62.1746
3643246	13.6942	11.8181	18.5141	18.3383	-0.822541	2.72753	62.3647
3643247	13.6942	11.8181	18.5141	18.3383	-0.822541	2.72753	62.3647
3643270	13.6225	11.7746	18.5455	18.3592	-0.816274	2.77059	62.3017
3643271	13.643	11.8007	18.4724	18.3487	-0.789338	2.74088	62.2648
3643295	13.643	11.8007	18.4724	18.3487	-0.789338	2.74088	62.2648
3643296	13.6737	11.7746	18.5246	18.3592	-0.828028	2.75191	62.332
3643299	13.6737	11.7746	18.5246	18.3592	-0.828028	2.75191	62.332
3643320	13.7556	11.8617	18.4619	18.3278	-0.81241	2.68539	62.407
3643321	13.8374	11.8791	18.3679	18.2964	-0.813492	2.63249	62.3809
3643353	13.8374	11.8791	18.3679	18.2964	-0.813492	2.63249	62.3809
3643354	13.776	11.8443	18.3679	18.2023	-0.843124	2.64107	62.1906
3643370	13.776	11.9226	18.2635	18.2128	-0.765629	2.60015	62.175
3643376	13.817	11.9314	18.3262	18.1292	-0.837025	2.58192	62.2036
3643401	13.817	11.9314	18.3262	18.1292	-0.837025	2.58192	62.2036
3643402	13.8682	11.9749	18.3262	18.1919	-0.812823	2.56771	62.3611
3643404	13.9193	11.9836	18.2531	18.2128	-0.792062	2.54044	62.3688
3643423	13.9193	11.9836	18.2531	18.2128	-0.792062	2.54044	62.3688
3643425	14.0319	12.0097	18.1904	18.1605	-0.822245	2.47849	62.3926
3643446	14.0831	11.9575	18.1069	18.1605	-0.831342	2.462	62.308
3643471	14.0933	11.9575	18.18	18.1501	-0.867957	2.47173	62.3808
3643473	14.0524	12.0184	18.2009	18.1919	-0.817643	2.4787	62.4636
3643497	14.0217	12.0184	18.18	18.2337	-0.78038	2.4915	62.4538
3643499	14.0217	12.0184	18.18	18.2337	-0.78038	2.4915	62.4538
3643500	14.0319	11.9923	18.1278	18.1396	-0.813814	2.46658	62.2916
3643520	14.0319	11.9662	18.18	18.1187	-0.853576	2.4802	62.2968
3643545	14.0933	11.9749	18.1486	18.0873	-0.874637	2.44793	62.3042
3643547	14.0524	11.9749	18.1904	18.0769	-0.8793	2.46571	62.2946
3643570	14.0524	11.9836	18.1904	18.0769	-0.875682	2.46327	62.3033
3643571	14.0114	11.8878	18.0964	17.9723	-0.906816	2.46164	61.968
3643595	13.9807	11.8878	18.1278	18.0246	-0.885221	2.48718	62.0209
3643597	13.9807	11.9052	18.2426	18.1082	-0.887696	2.5222	62.2368
3643623	13.9807	11.9052	18.2426	18.1082	-0.887696	2.5222	62.2368
3643624	14.0421	11.8878	18.3157	18.2128	-0.903507	2.54535	62.4585
3643626	14.0319	11.8878	18.3679	18.2128	-0.919691	2.55863	62.5004
3643646	14.0319	11.8617	18.3679	18.2651	-0.908853	2.57636	62.5266
3643647	14.0319	11.8617	18.2948	18.1814	-0.915365	2.54514	62.3699
3643670	14.0114	11.9139	18.274	18.0978	-0.912431	2.51529	62.2971
3643673	14.0114	11.8617	18.3157	18.0978	-0.950325	2.53836	62.2866
3643695	14.0319	11.9052	18.3157	18.1292	-0.927053	2.52663	62.382
3643720	14.0319	11.9052	18.3157	18.1292	-0.927053	2.52663	62.382
3643721	13.9398	11.8704	18.3157	18.1919	-0.879863	2.57489	62.3178
3643725	13.9705	11.8181	18.4515	18.1919	-0.965834	2.60797	62.432
3643745	13.9398	11.8268	18.3993	18.2651	-0.899853	2.61834	62.431
3643779	13.8682	11.8268	18.4828	18.2964	-0.891438	2.66132	62.4742
3643782	13.8682	11.8268	18.4828	18.2964	-0.891438	2.66132	62.4742
3643787	13.8886	11.792	18.3888	18.2651	-0.890505	2.64057	62.3345
3643795	13.8886	11.792	18.3888	18.2651	-0.890505	2.64057	62.3345
3643802	13.7556	11.8094	18.4515	18.2755	-0.851671	2.68783	62.292
3643825	13.7351	11.731	18.5141	18.3487	-0.87017	2.74271	62.329
3643826	13.7351	11.731	18.5141	18.3487	-0.87017	2.74271	62.329
3643828	13.7249	11.731	18.5246	18.3487	-0.870252	2.74768	62.3292
3643846	13.6942	11.6875	18.5977	18.4428	-0.865686	2.80161	62.4221
3643847	13.6942	11.6875	18.5977	18.4428	-0.865686	2.80161	62.4221
3643870	13.6225	11.7485	18.6081	18.4219	-0.825416	2.80261	62.401
3643871	13.6225	11.7485	18.6081	18.4219	-0.825416	2.80261	62.401
3643876	13.6942	11.7136	18.5768	18.4846	-0.829485	2.79825	62.4692
3643895	13.6839	11.7398	18.5977	18.4114	-0.853077	2.7835	62.4328
3643920	13.6839	11.6701	18.5141	18.4324	-0.840932	2.7911	62.3005
3643921	13.643	11.7049	18.6186	18.4324	-0.851086	2.81328	62.3988
3643945	13.643	11.7049	18.6186	18.4324	-0.851086	2.81328	62.3988
3643947	13.602	11.6962	18.6186	18.4951	-0.81287	2.83969	62.4119
3643972	13.643	11.6614	18.5559	18.5264	-0.805888	2.83185	62.3867
3643973	13.5816	11.6701	18.6394	18.5369	-0.806542	2.86522	62.428
3643995	13.5816	11.6701	18.6394	18.5369	-0.806542	2.86522	62.428
3643997	13.6225	11.6265	18.6708	18.5578	-0.843874	2.87611	62.4776
3644020	13.5918	11.6352	18.5977	18.5996	-0.782788	2.87634	62.4244
3644021	13.6328	11.644	18.7021	18.5892	-0.839771	2.88036	62.568
3644045	13.6123	11.583	18.6603	18.4846	-0.884256	2.87527	62.3402
3644047	13.6123	11.583	18.6603	18.4846	-0.884256	2.87527	62.3402
3644048	13.5304	11.6004	18.5872	18.4637	-0.825605	2.87547	62.1818
3644070	13.5304	11.6004	18.5872	18.4637	-0.825605	2.87547	62.1818
3644071	13.5202	11.644	18.629	18.5264	-0.793794	2.88625	62.3196
3644095	13.5202	11.6788	18.5141	18.5369	-0.730364	2.85592	62.25
3644096	13.5202	11.6788	18.5141	18.5369	-0.730364	2.85592	62.25
3644101	13.6123	11.7398	18.535	18.5474	-0.744855	2.81824	62.4344
3644137	13.5713	11.7049	18.6603	18.5892	-0.774708	2.87239	62.5258
3644142	13.5918	11.7659	18.5977	18.6728	-0.698879	2.85322	62.6282
3644170	13.5816	11.7398	18.6186	18.5996	-0.743827	2.85344	62.5395
3644171	13.5611	11.7223	18.5246	18.6101	-0.702222	2.84802	62.4181
3644195	13.4281	11.6178	18.5037	18.6101	-0.685263	2.91215	62.1597
3644196	13.3666	11.583	18.4619	18.4846	-0.71125	2.90734	61.8962
3644220	13.3462	11.5307	18.5768	18.631	-0.709201	2.9792	62.0847
3644221	13.3462	11.5307	18.5768	18.631	-0.709201	2.9792	62.0847
3644245	13.3257	11.5046	18.723	18.7355	-0.725862	3.04104	62.2888
3644249	13.3257	11.5046	18.8692	18.7878	-0.76113	3.07903	62.4873
3644271	13.3359	11.4872	18.9109	18.8924	-0.745416	3.10895	62.6264
3644272	13.2848	11.4088	19.0154	18.9342	-0.781061	3.17416	62.6431
3644295	13.2848	11.4088	19.0154	18.9342	-0.781061	3.17416	62.6431
3644296	13.2745	11.5046	18.9527	18.9342	-0.71348	3.13752	62.666
3644299	13.2745	11.5046	18.9527	18.9342	-0.71348	3.13752	62.666
3644320	13.3052	11.4436	18.9423	18.9237	-0.750665	3.14233	62.6149
3644322	13.2643	11.5046	18.8587	18.8296	-0.715995	3.10279	62.4573
3644345	13.2643	11.5046	18.8587	18.8296	-0.715995	3.10279	62.4573
3644347	13.2029	11.4436	18.9109	18.861	-0.724614	3.15421	62.4185
3644349	13.1722	11.4436	18.8587	18.8192	-0.709571	3.14528	62.2937
3644370	13.1722	11.4524	18.8587	18.8192	-0.705975	3.14274	62.3025
3644372	13.2541	11.4785	18.9005	18.861	-0.726096	3.12724	62.494
3644395	13.2541	11.4785	18.9005	18.861	-0.726096	3.12724	62.494
3644400	13.2234	11.4611	18.89	18.9133	-0.695761	3.14915	62.4878
3644401	13.2438	11.5133	18.8274	18.8401	-0.687951	3.10222	62.4246
3644421	13.2438	11.5133	18.8274	18.8401	-0.687951	3.10222	62.4246
3644422	13.2336	11.4262	18.9005	18.746	-0.787182	3.12649	62.3063
3644445	13.2541	11.4088	18.9214	18.7774	-0.797468	3.13555	62.3616
3644449	13.2848	11.4611	18.9005	18.8506	-0.749494	3.12141	62.4969
3644470	13.2643	11.4611	18.8692	18.746	-0.77253	3.10147	62.3405
3644495	13.2336	11.4524	18.8796	18.8506	-0.725091	3.13482	62.4161
3644497	13.2336	11.4524	18.8796	18.8506	-0.725091	3.13482	62.4161
3644500	13.2131	11.4436	18.9423	18.8506	-0.745074	3.1552	62.4496
3644520	13.2131	11.4436	18.9423	18.8506	-0.745074	3.1552	62.4496
3644522	13.2131	11.4001	18.9945	18.9342	-0.748818	3.19356	62.5419
3644545	13.2029	11.3827	18.9423	18.8924	-0.748993	3.18384	62.4202
3644571	13.1824	11.3653	18.9318	18.8087	-0.778735	3.17705	62.2882
3644572	13.2336	11.3914	18.9318	18.8506	-0.77053	3.16246	62.4074
3644596	13.2234	11.3391	18.9423	18.8296	-0.800858	3.17868	62.3344
3644596	13.2234	11.3391	18.9423	18.8296	-0.800858	3.17868	62.3344
3644620	13.2745	11.4175	18.89	18.8087	-0.776689	3.12708	62.3908
3644621	13.2438	11.3653	18.89	18.7878	-0.795026	3.14723	62.287
3644645	13.2848	11.4001	18.8692	18.7146	-0.818709	3.10724	62.2687
3644646	13.2745	11.4524	18.8065	18.7146	-0.76872	3.08305	62.248
3644670	13.2745	11.4524	18.8065	18.7146	-0.76872	3.08305	62.248
3644671	13.3257	11.4524	18.8065	18.7146	-0.788623	3.0682	62.2992
3644695	13.3871	11.4436	18.8483	18.7669	-0.810638	3.07092	62.446
3644697	13.4281	11.5743	18.8065	18.8087	-0.739232	3.02141	62.6176
3644720	13.4281	11.5743	18.8065	18.8087	-0.739232	3.02141	62.6176
3644726	13.4895	11.5656	18.7334	18.6833	-0.789972	2.96814	62.4717
3644727	13.6123	11.6091	18.7647	18.631	-0.853164	2.91637	62.6171
3644746	13.6123	11.6091	18.7647	18.631	-0.853164	2.91637	62.6171
3644747	13.6532	11.731	18.6081	18.5264	-0.801295	2.81922	62.5188
3644777	13.6737	11.7659	18.5663	18.5369	-0.77437	2.79737	62.5428
3644780	13.6737	11.7659	18.5663	18.5369	-0.77437	2.79737	62.5428
3644782	13.7351	11.8007	18.5037	18.3801	-0.824259	2.72701	62.4196
3644795	13.7146	11.7572	18.3888	18.3069	-0.82012	2.70814	62.1675
3644820	13.776	11.8268	18.3471	18.1919	-0.846596	2.63978	62.1418
3644821	13.776	11.8268	18.3471	18.1919	-0.846596	2.63978	62.1418
3644823	13.776	11.792	18.2844	18.2232	-0.823665	2.64345	62.0757
3644845	13.776	11.792	18.2844	18.2232	-0.823665	2.64345	62.0757
3644847	13.7249	11.731	18.3784	18.2023	-0.874428	2.68989	62.0366
3644870	13.7556	11.8007	18.4201	18.2232	-0.864857	2.67375	62.1997
3644872	13.7556	11.8007	18.4201	18.2232	-0.864857	2.67375	62.1997
3644872	13.817	11.731	18.441	18.2651	-0.908333	2.68852	62.2541
3644895	13.8272	11.7572	18.5455	18.286	-0.933062	2.70293	62.4158
3644920	13.776	11.7398	18.6812	18.3278	-0.955497	2.75728	62.5248
3644922	13.776	11.7398	18.6812	18.3278	-0.955497	2.75728	62.5248
3644923	13.8477	11.7485	18.7856	18.3383	-1.01507	2.75695	62.72
3644945	13.8374	11.6788	18.8692	18.3905	-1.05028	2.80604	62.7759
3644973	13.8682	11.6788	18.7543	18.2546	-1.07466	2.74842	62.5559
3644974	13.8477	11.7136	18.6499	18.1501	-1.05589	2.70327	62.3613
3644996	13.7658	11.6701	18.6186	18.1919	-1.01307	2.74102	62.2463
3644997	13.7453	11.6265	18.6186	18.1396	-1.04529	2.74898	62.13
3645020	13.7453	11.6265	18.6186	18.1396	-1.04529	2.74898	62.13
3645021	13.7044	11.6352	18.6394	18.1501	-1.02952	2.76437	62.1291
3645025	13.7044	11.6352	18.6394	18.1501	-1.02952	2.76437	62.1291
3645045	13.7044	11.6004	18.6916	18.2651	-1.0161	2.80717	62.2615
3645047	13.6942	11.6004	18.7647	18.2964	-1.02719	2.83052	62.3557
3645070	13.6942	11.6004	18.7647	18.2964	-1.02719	2.83052	62.3557
3645072	13.7249	11.6875	18.7543	18.286	-1.00303	2.79281	62.4526
3645075	13.7146	11.644	18.7647	18.2651	-1.02998	2.8061	62.3884
3645095	13.7146	11.644	18.7647	18.2651	-1.02998	2.8061	62.3884
3645097	13.7351	11.6788	18.7543	18.3173	-0.997537	2.79851	62.4855
3645120	13.7351	11.6788	18.7543	18.3173	-0.997537	2.79851	62.4855
3645121	13.6737	11.6004	18.7961	18.3592	-1.00521	2.8547	62.4293
3645145	13.7146	11.6178	18.7856	18.3173	-1.0271	2.82784	62.4354
3645149	13.7146	11.6178	18.7856	18.3173	-1.0271	2.82784	62.4354
3645172	13.6225	11.644	18.7647	18.3278	-0.968385	2.84467	62.359
3645172	13.6225	11.644	18.7647	18.3278	-0.968385	2.84467	62.359
3645195	13.643	11.6178	18.7856	18.2442	-1.0301	2.83405	62.2906
3645197	13.643	11.644	18.7439	18.3173	-0.972582	2.83271	62.3481
3645220	13.5918	11.7049	18.7647	18.3592	-0.918153	2.84213	62.4206
3645221	13.5918	11.7049	18.7647	18.3592	-0.918153	2.84213	62.4206
3645245	13.6532	11.644	18.7752	18.3383	-0.979881	2.83996	62.4106
3645247	13.6839	11.7136	18.817	18.3592	-0.970092	2.82353	62.5737
3645248	13.6839	11.7136	18.817	18.3592	-0.970092	2.82353	62.5737
3645270	13.6839	11.6614	18.817	18.401	-0.974424	2.84655	62.5632
3645295	13.602	11.6265	18.8274	18.3801	-0.970125	2.87788	62.4361
3645307	13.5406	11.6178	18.817	18.3383	-0.963476	2.88783	62.3137
3645320	13.602	11.5917	18.7961	18.3696	-0.976916	2.87974	62.3594
3645322	13.5509	11.6178	18.7961	18.3905	-0.937603	2.89099	62.3553
3645345	13.5509	11.6178	18.7961	18.3905	-0.937603	2.89099	62.3553
3645347	13.5713	11.5743	18.8483	18.4324	-0.966334	2.91584	62.4263
3645350	13.5713	11.5743	18.8483	18.4324	-0.966334	2.91584	62.4263
3645366	13.5611	11.5917	18.8483	18.4324	-0.955153	2.91378	62.4334
3645384	13.5918	11.644	18.8065	18.3487	-0.963944	2.86567	62.391
3645418	13.602	11.6527	18.7543	18.4114	-0.918065	2.86229	62.4204
3645419	13.6532	11.6527	18.7752	18.401	-0.950177	2.84969	62.4821
3645445	13.6123	11.6527	18.6916	18.3487	-0.9239	2.83493	62.3053
3645470	13.6328	11.6788	18.7021	18.3383	-0.929321	2.8216	62.3519
3645471	13.5713	11.7223	18.6394	18.2964	-0.880614	2.80627	62.2295
3645495	13.5611	11.6701	18.5872	18.3278	-0.865076	2.82009	62.1462
3645520	13.5509	11.6962	18.629	18.2651	-0.89256	2.81142	62.1411
3645521	13.602	11.6875	18.629	18.3592	-0.876869	2.81769	62.2777
3645545	13.5713	11.6527	18.6394	18.3278	-0.896554	2.83237	62.1912
3645570	13.6123	11.7136	18.5977	18.3383	-0.866529	2.79706	62.2618
3645571	13.5611	11.7833	18.6812	18.3487	-0.845823	2.81017	62.3743
3645595	13.6942	11.7049	18.6916	18.3801	-0.920756	2.80274	62.4708
3645596	13.7044	11.7223	18.6186	18.4428	-0.863285	2.79284	62.4881
3645620	13.7044	11.7223	18.6186	18.4428	-0.863285	2.79284	62.4881
3645626	13.643	11.7223	18.6499	18.4324	-0.855988	2.81442	62.4475
3645628	13.643	11.7223	18.6499	18.4324	-0.855988	2.81442	62.4475
3645649	13.6532	11.7746	18.5455	18.2128	-0.888984	2.73303	62.1861
3645650	13.6942	11.7572	18.535	18.2964	-0.873262	2.74075	62.2828
3645672	13.6635	11.7398	18.5977	18.2651	-0.905913	2.76062	62.2659
3645673	13.6942	11.7136	18.5977	18.286	-0.91996	2.76343	62.2914
3645695	13.6942	11.7136	18.5977	18.286	-0.91996	2.76343	62.2914
3645696	13.6737	11.8007	18.6186	18.3383	-0.862257	2.75881	62.4312
3645720	13.6737	11.8007	18.6186	18.3383	-0.862257	2.75881	62.4312
3645721	13.602	11.731	18.6081	18.3801	-0.842023	2.80524	62.3213
3645724	13.6123	11.7746	18.5768	18.2651	-0.86351	2.76118	62.2287
3645745	13.6123	11.7746	18.5768	18.2651	-0.86351	2.76118	62.2287
3645746	13.7453	11.8704	18.5872	18.3383	-0.849007	2.71255	62.5412
3645770	13.7453	11.8704	18.5872	18.3383	-0.849007	2.71255	62.5412
3645772	13.6737	11.8094	18.5872	18.2651	-0.876877	2.73581	62.3354
3645773	13.6532	11.792	18.441	18.2755	-0.815098	2.71984	62.1618
3645795	13.6532	11.792	18.441	18.2755	-0.815098	2.71984	62.1618
3645797	13.6942	11.853	18.4097	18.2442	-0.806554	2.67843	62.201
3645820	13.7249	11.8181	18.441	18.3069	-0.81909	2.69821	62.2909
3645822	13.7249	11.8181	18.441	18.3069	-0.81909	2.69821	62.2909
3645824	13.7351	11.8268	18.4932	18.3173	-0.835365	2.70519	62.3725
3645845	13.776	11.8007	18.535	18.3487	-0.865197	2.71539	62.4605
3645847	13.776	11.8007	18.535	18.3487	-0.865197	2.71539	62.4605
3645870	13.7863	11.7572	18.4932	18.2755	-0.901435	2.7022	62.3122
3645875	13.7863	11.7572	18.4932	18.2755	-0.901435	2.7022	62.3122
3645876	13.7351	11.7833	18.5246	18.3592	-0.84821	2.73196	62.4021
3645898	13.776	11.7398	18.5768	18.3905	-0.889255	2.74911	62.4831
3645899	13.776	11.7398	18.5768	18.3905	-0.889255	2.74911	62.4831
3645922	13.6635	11.6962	18.5977	18.3487	-0.88924	2.78947	62.306
3645923	13.6635	11.6962	18.5977	18.3487	-0.88924	2.78947	62.306
3645924	13.6225	11.6875	18.6394	18.3487	-0.893182	2.81183	62.2982
3645945	13.6123	11.6701	18.6603	18.3801	-0.891507	2.82995	62.3228
3645946	13.6123	11.6701	18.6603	18.3801	-0.891507	2.82995	62.3228
3645970	13.5713	11.644	18.7439	18.3592	-0.92753	2.86137	62.3183
3645971	13.5304	11.5482	18.723	18.4742	-0.895634	2.91894	62.2757
3645974	13.5304	11.5482	18.723	18.4742	-0.895634	2.91894	62.2757
3645995	13.5611	11.6178	18.8065	18.4533	-0.919515	2.90225	62.4387
3645996	13.5611	11.6178	18.8065	18.4533	-0.919515	2.90225	62.4387
3646020	13.5509	11.6178	18.7125	18.3905	-0.905325	2.87474	62.2718
3646021	13.5202	11.6004	18.7334	18.3905	-0.908773	2.89263	62.2445
3646024	13.5202	11.6004	18.7334	18.3905	-0.908773	2.89263	62.2445
3646058	13.5304	11.6004	18.6916	18.4951	-0.853115	2.90189	62.3175
3646058	13.5304	11.6701	18.7752	18.4742	-0.865228	2.89405	62.4498
3646070	13.6532	11.6788	18.8378	18.5264	-0.911467	2.8787	62.6963
3646074	13.6532	11.6788	18.8378	18.5264	-0.911467	2.8787	62.6963
3646095	13.5611	11.7223	18.7647	18.516	-0.834155	2.87639	62.5642
3646100	13.602	11.6614	18.6708	18.516	-0.838847	2.86388	62.4502
3646123	13.5713	11.6352	18.6916	18.401	-0.893573	2.86184	62.2992
3646124	13.5202	11.6265	18.6812	18.4742	-0.842936	2.89124	62.3021
3646146	13.5202	11.6091	18.6499	18.3905	-0.872771	2.87385	62.1697
3646173	13.5202	11.6091	18.6499	18.3905	-0.872771	2.87385	62.1697
3646175	13.4792	11.5046	18.5977	18.4846	-0.840902	2.92393	62.0661
3646179	13.4895	11.5569	18.723	18.4846	-0.871813	2.93024	62.2539
3646222	13.4178	11.6091	18.7021	18.5055	-0.805523	2.93584	62.2346
3646223	13.4997	11.5394	18.7543	18.5787	-0.856084	2.95658	62.3722
3646251	13.5406	11.5133	18.8796	18.6101	-0.918093	2.98249	62.5436
3646252	13.5304	11.6091	18.7961	18.5787	-0.855258	2.93579	62.5143
3646275	13.5918	11.5482	18.8483	18.631	-0.902654	2.95579	62.6192
3646298	13.5099	11.6091	18.7752	18.6519	-0.809041	2.95175	62.5461
3646300	13.5304	11.6004	18.7647	18.5892	-0.842428	2.93426	62.4847
3646300	13.5304	11.6004	18.7647	18.5892	-0.842428	2.93426	62.4847
3646324	13.5406	11.583	18.7334	18.5683	-0.850137	2.92623	62.4253
3646325	13.5406	11.583	18.7334	18.5683	-0.850137	2.92623	62.4253
3646348	13.4792	11.522	18.6499	18.5474	-0.827883	2.94122	62.1985
3646350	13.4485	11.6178	18.7752	18.5787	-0.8119	2.95278	62.4203
3646373	13.4485	11.5307	18.7543	18.5264	-0.861566	2.96374	62.26
3646375	13.469	11.5917	18.723	18.5055	-0.840728	2.93016	62.2892
3646398	13.4281	11.5743	18.629	18.631	-0.743535	2.95306	62.2623
3646400	13.4281	11.5743	18.629	18.631	-0.743535	2.95306	62.2623
3646423	13.4281	11.6614	18.7021	18.631	-0.736023	2.94212	62.4225
3646425	13.4792	11.5569	18.6812	18.6205	-0.795275	2.95141	62.3378
3646449	13.4588	11.5482	18.7543	18.6937	-0.789039	2.98802	62.4549
3646450	13.4076	11.6004	18.7961	18.6937	-0.763834	2.99574	62.4978
3646474	13.4076	11.6004	18.7961	18.6937	-0.763834	2.99574	62.4978
3646476	13.4178	11.5394	18.817	18.7146	-0.792417	3.01838	62.4889
3646497	13.4178	11.5394	18.817	18.7146	-0.792417	3.01838	62.4889
3646498	13.469	11.522	18.7543	18.7146	-0.79516	2.99662	62.46
3646499	13.3974	11.5743	18.7856	18.7251	-0.753655	3.01023	62.4824
3646521	13.3974	11.5743	18.7856	18.7251	-0.753655	3.01023	62.4824
3646522	13.3974	11.522	18.7752	18.7565	-0.758213	3.02932	62.451
3646545	13.3666	11.4785	18.7439	18.8192	-0.726201	3.05679	62.4082
3646549	13.3769	11.4524	18.7856	18.7251	-0.796063	3.05137	62.34
3646570	13.3769	11.4524	18.7856	18.7251	-0.796063	3.05137	62.34
3646571	13.2745	11.4959	18.7752	18.7774	-0.712599	3.07642	62.323
3646595	13.3257	11.4436	18.7647	18.7669	-0.754358	3.07274	62.301
3646600	13.3666	11.5482	18.7647	18.6624	-0.770296	3.01057	62.3419
3646620	13.3462	11.5046	18.7439	18.6728	-0.767899	3.02707	62.2675
3646621	13.3462	11.5046	18.7439	18.6728	-0.767899	3.02707	62.2675
3646645	13.3769	11.4785	18.7961	18.7042	-0.797959	3.0418	62.3556
3646651	13.3769	11.4785	18.7961	18.7042	-0.797959	3.0418	62.3556
3646654	13.4485	11.5307	18.8378	18.6833	-0.828938	3.01003	62.5004
3646674	13.4076	11.522	18.8274	18.7774	-0.773808	3.04036	62.5344
3646675	13.4076	11.522	18.8274	18.7774	-0.773808	3.04036	62.5344
3646697	13.4485	11.5656	18.817	18.7565	-0.776292	3.01002	62.5875
3646699	13.4792	11.5307	18.7439	18.7251	-0.78717	2.99116	62.4789
3646720	13.469	11.5569	18.7647	18.7565	-0.767587	2.99663	62.5471
3646721	13.469	11.5569	18.7647	18.7565	-0.767587	2.99663	62.5471
3646745	13.4895	11.5307	18.723	18.6415	-0.81761	2.96809	62.3846
3646746	13.5202	11.5569	18.7856	18.6728	-0.829975	2.96985	62.5355
3646751	13.5202	11.5569	18.7856	18.6728	-0.829975	2.96985	62.5355
3646770	13.4997	11.5482	18.8065	18.6624	-0.838052	2.98025	62.5167
3646771	13.5202	11.5482	18.7334	18.6624	-0.817697	2.96029	62.4641
3646795	13.5202	11.5569	18.7334	18.5996	-0.840046	2.94568	62.4101
3646796	13.602	11.5743	18.629	18.5787	-0.832759	2.8929	62.384
3646820	13.5713	11.5917	18.5663	18.5055	-0.819655	2.87029	62.2349
3646825	13.6328	11.6265	18.4724	18.3905	-0.840297	2.8018	62.1222
3646846	13.6328	11.6265	18.4724	18.3905	-0.840297	2.8018	62.1222
3646847	13.7146	11.7049	18.3888	18.4219	-0.794083	2.74573	62.2303
3646870	13.6942	11.6614	18.3471	18.3487	-0.818326	2.74134	62.0513
3646871	13.6942	11.6614	18.3471	18.3487	-0.818326	2.74134	62.0513
3646895	13.6532	11.6875	18.4306	18.3801	-0.811018	2.76823	62.1514
3646896	13.7249	11.7746	18.4097	18.3905	-0.790314	2.72091	62.2997
3646920	13.7658	11.7398	18.441	18.4951	-0.789538	2.7459	62.4417
3646921	13.7658	11.7398	18.441	18.4951	-0.789538	2.7459	62.4417
3646922	13.8477	11.7833	18.4619	18.4951	-0.811346	2.71442	62.588
3646945	13.8579	11.8356	18.4932	18.516	-0.797261	2.707	62.7027
3646947	13.8579	11.8356	18.4932	18.516	-0.797261	2.707	62.7027
3646970	13.8579	11.792	18.441	18.401	-0.842491	2.68645	62.4919
3646975	13.8579	11.792	18.441	18.401	-0.842491	2.68645	62.4919
3646976	13.8579	11.8356	18.3471	18.3069	-0.827029	2.63695	62.3474
3646996	13.8067	11.8181	18.3888	18.3173	-0.826266	2.66672	62.331
3646996	13.8067	11.8181	18.3888	18.3173	-0.826266	2.66672	62.331
3647020	13.8784	11.8094	18.3262	18.1501	-0.902879	2.60321	62.164
3647021	13.8682	11.8356	18.3262	18.2128	-0.86194	2.61121	62.2427
3647022	13.8682	11.8356	18.3262	18.2128	-0.86194	2.61121	62.2427
3647045	13.8784	11.8704	18.3471	18.2023	-0.863874	2.60054	62.2982
3647070	13.8784	11.8094	18.3784	18.1919	-0.905688	2.62194	62.2581
3647071	13.9193	11.9314	18.3888	18.1814	-0.879259	2.57596	62.4209
3647095	13.9398	11.8878	18.3157	18.2128	-0.863956	2.57415	62.3561
3647096	13.9091	11.8965	18.4201	18.171	-0.906198	2.59281	62.3967
3647124	13.9807	11.9226	18.4201	18.1396	-0.936005	2.55904	62.4631
3647125	13.9807	11.9226	18.4201	18.1396	-0.936005	2.55904	62.4631
3647146	13.9705	11.8965	18.3679	18.1919	-0.90107	2.56928	62.4268
3647147	13.991	11.9226	18.3471	18.1292	-0.916107	2.5395	62.3898
3647170	13.991	11.9226	18.3471	18.1292	-0.916107	2.5395	62.3898
3647171	13.991	11.9052	18.3575	18.0664	-0.95347	2.53395	62.3201
3647174	14.0012	11.8791	18.2531	18.056	-0.932319	2.5154	62.1893
3647195	14.0524	11.8791	18.3053	18.0037	-0.994076	2.50099	62.2404
3647220	13.9603	11.8965	18.3679	18.0455	-0.95799	2.54295	62.2702
3647245	14.0626	11.9314	18.4306	18.0141	-1.02008	2.51065	62.4387
3647249	14.0626	11.9314	18.4306	18.0141	-1.02008	2.51065	62.4387
3647271	14.0626	11.8965	18.3471	17.9619	-1.02431	2.4932	62.2681
3647295	13.991	11.9226	18.2844	18.0037	-0.944118	2.50181	62.2017
3647297	14.1138	11.8791	18.3157	17.92	-1.05673	2.46901	62.2287
3647338	14.124	11.9314	18.3575	17.9828	-1.02867	2.47251	62.3956
3647339	14.165	11.9401	18.3053	17.92	-1.04689	2.43549	62.3304
3647370	14.2161	11.9488	18.274	17.9305	-1.04651	2.41454	62.3694
3647371	14.2571	11.9923	18.2426	17.8364	-1.07133	2.36561	62.3284
3647395	14.2468	11.9662	18.2113	17.7946	-1.08382	2.36091	62.2189
3647397	14.2468	11.9836	18.2322	17.8678	-1.05392	2.37513	62.3304
3647399	14.2468	11.9836	18.2322	17.8678	-1.05392	2.37513	62.3304
3647420	14.3082	12.0881	18.2531	17.8155	-1.06368	2.32263	62.4649
3647422	14.3082	12.0359	18.1486	17.8678	-1.02359	2.32655	62.3605
3647445	14.3082	12.0359	18.1486	17.8678	-1.02359	2.32655	62.3605
3647447	14.298	12.0446	18.2217	17.8155	-1.06592	2.3312	62.3798
3647449	14.3492	12.0881	18.1382	17.7841	-1.04841	2.28153	62.3596
3647470	14.3492	12.0881	18.1382	17.7841	-1.04841	2.28153	62.3596
3647472	14.3492	12.1055	18.0651	17.7737	-1.01739	2.25964	62.2935
3647495	14.3492	12.1055	18.0651	17.7737	-1.01739	2.25964	62.2935
3647496	14.339	12.0968	18.1173	17.7109	-1.06342	2.26274	62.264
3647499	14.339	12.0533	18.0547	17.6482	-1.08387	2.24913	62.0951
3647520	14.339	12.0533	18.0547	17.6482	-1.08387	2.24913	62.0951
3647522	14.3799	12.062	17.9816	17.6482	-1.06782	2.22031	62.0717
3647545	14.4311	12.0272	17.9816	17.6064	-1.11977	2.20717	62.0462
3647546	14.4311	12.0272	17.9816	17.6064	-1.11977	2.20717	62.0462
3647549	14.472	12.1142	17.9294	17.6378	-1.06566	2.16743	62.1534
3647570	14.472	12.1142	17.9294	17.6378	-1.06566	2.16743	62.1534
3647572	14.5334	12.1752	17.992	17.6378	-1.0878	2.14663	62.3384
3647595	14.5129	12.1839	17.992	17.6169	-1.08505	2.14555	62.3057
3647596	14.5129	12.1839	17.992	17.6169	-1.08505	2.14555	62.3057
3647599	14.5027	12.1404	17.8458	17.6482	-1.02996	2.13664	62.1371
3647620	14.5129	12.1926	17.898	17.7423	-0.992864	2.14965	62.3459
3647645	14.5436	12.2013	17.8458	17.6691	-1.01149	2.11291	62.2599
3647649	14.5641	12.21	17.8771	17.6169	-1.04964	2.10056	62.2682
3647670	14.5539	12.1926	17.9085	17.6691	-1.04318	2.12544	62.3241
3647671	14.5539	12.1926	17.9085	17.6691	-1.04318	2.12544	62.3241
3647695	14.5641	12.1926	17.9816	17.6691	-1.07517	2.13772	62.4074
3647696	14.5641	12.1926	17.9294	17.6691	-1.05514	2.12695	62.3552
3647707	14.5436	12.2188	17.9294	17.6691	-1.03636	2.12539	62.3609
3647720	14.4311	12.1665	18.0233	17.7109	-1.03357	2.19873	62.3318
3647721	14.4311	12.1665	18.0233	17.7109	-1.03357	2.19873	62.3318
3647745	14.4413	12.123	18.0651	17.7005	-1.07612	2.21435	62.3299
3647746	14.4208	12.0794	18.0756	17.7109	-1.08612	2.23633	62.2867
3647770	14.3799	12.0968	18.0233	17.7423	-1.02988	2.23857	62.2424
3647775	14.4208	12.0881	18.0338	17.7319	-1.05767	2.22965	62.2746
3647796	14.3492	12.0794	18.0547	17.7319	-1.04178	2.25619	62.2151
3647820	14.3492	12.0794	18.0547	17.7319	-1.04178	2.25619	62.2151
3647821	14.3901	12.0446	18.0338	17.7841	-1.04221	2.26092	62.2526
3647845	14.4208	12.0707	18.0651	17.7737	-1.0595	2.24945	62.3303
3647846	14.3492	12.0707	18.0964	17.7946	-1.03527	2.27997	62.3109
3647870	14.298	12.0272	18.1591	17.826	-1.04477	2.32543	62.3102
3647871	14.298	12.0272	18.1591	17.826	-1.04477	2.32543	62.3102
3647895	14.2878	11.9662	18.1382	17.8678	-1.04081	2.34951	62.2599
3647897	14.3185	12.0184	18.1278	17.7946	-1.05736	2.3094	62.2593
3647920	14.2775	12.0184	18.1382	17.8155	-1.03688	2.32717	62.2497
3647921	14.2775	12.0184	18.1382	17.8155	-1.03688	2.32717	62.2497
3647926	14.3492	12.0097	18.1382	17.8469	-1.05495	2.31606	62.344
3647949	14.2673	11.9923	18.18	17.8991	-1.02498	2.36278	62.3387
3647950	14.2673	11.9923	18.18	17.8991	-1.02498	2.36278	62.3387
3647977	14.2775	11.9749	18.2426	17.92	-1.05152	2.38169	62.4151
3647979	14.2775	11.9749	18.2426	17.92	-1.05152	2.38169	62.4151
3647983	14.1854	11.9314	18.2426	17.92	-1.03431	2.41955	62.2795
3648020	14.1957	11.9488	18.2426	17.9828	-1.00479	2.42448	62.3698
3648021	14.2264	11.9488	18.2113	17.9828	-1.00455	2.40959	62.3692
3648024	14.2264	11.9226	18.2113	17.9096	-1.04602	2.4021	62.2699
3648045	14.1957	11.9488	18.2322	18.0141	-0.987701	2.4287	62.3908
3648070	14.1957	11.9052	18.2635	17.9932	-1.02662	2.44297	62.3576
3648071	14.1343	11.9575	18.2217	18.0246	-0.952035	2.44344	62.3381
3648095	14.165	11.9052	18.2322	18.0351	-0.985311	2.45367	62.3374
3648097	14.165	11.9314	18.2322	17.9932	-0.991853	2.43794	62.3217
3648125	14.165	11.9314	18.2322	17.9932	-0.991853	2.43794	62.3217
3648126	14.1957	12.0097	18.2635	18.0351	-0.965695	2.42221	62.504
3648126	14.1957	12.0097	18.2635	18.0351	-0.965695	2.42221	62.504
3648147	14.2775	12.062	18.1486	17.941	-0.970398	2.34267	62.4291
3648148	14.298	12.062	18.1069	17.941	-0.962196	2.32852	62.4078
3648172	14.298	12.062	18.1069	17.941	-0.962196	2.32852	62.4078
3648173	14.298	12.1055	17.9711	17.8469	-0.930846	2.26958	62.2215
3648174	14.3287	12.1055	17.7936	17.7946	-0.895727	2.21386	62.0224
3648195	14.3287	12.1404	17.7936	17.7946	-0.881191	2.2042	62.0573
3648196	14.339	12.0446	17.8145	17.7632	-0.946422	2.22579	61.9612
3648220	14.339	12.0446	17.8145	17.7632	-0.946422	2.22579	61.9612
3648221	14.2571	12.0794	17.7518	17.7632	-0.8756	2.22595	61.8515
3648224	14.4106	12.0272	17.7414	17.7214	-0.970687	2.18699	61.9006
3648245	14.4106	12.1317	17.8249	17.7841	-0.933105	2.18824	62.1513
3648270	14.4106	12.1317	17.8249	17.7841	-0.933105	2.18824	62.1513
3648271	14.4311	12.0968	17.898	17.9305	-0.922829	2.23729	62.3564
3648275	14.4004	12.123	17.9502	17.941	-0.91593	2.25137	62.4145
3648295	14.4004	12.123	17.9502	17.941	-0.91593	2.25137	62.4145
3648296	14.472	12.1578	17.9294	17.8678	-0.951435	2.20274	62.4269
3648320	14.4311	12.123	17.9398	17.8155	-0.975946	2.21507	62.3093
3648321	14.4311	12.123	17.9398	17.8155	-0.975946	2.21507	62.3093
3648326	14.5539	12.21	17.992	17.7841	-1.02004	2.16155	62.5401
3648345	14.4925	12.2188	17.9398	17.8155	-0.959726	2.17174	62.4665
3648370	14.646	12.1752	17.8771	17.7214	-1.05197	2.10927	62.4198
3648395	14.5948	12.2362	17.6683	17.6691	-0.948162	2.05244	62.1684
3648401	14.6153	12.1926	17.6892	17.5541	-1.03049	2.03914	62.0512
3648424	14.6153	12.2013	17.6683	17.5123	-1.03632	2.02363	61.9972
3648425	14.5948	12.2536	17.7623	17.6378	-0.990291	2.06069	62.2485
3648446	14.5846	12.2623	17.8041	17.6273	-1.00318	2.06761	62.2782
3648448	14.5846	12.2623	17.8041	17.6273	-1.00318	2.06761	62.2782
3648470	14.5641	12.2623	17.8354	17.6482	-0.998631	2.08406	62.31
3648472	14.5232	12.2623	17.8145	17.7319	-0.939937	2.10829	62.3318
3648495	14.5232	12.2623	17.8145	17.7319	-0.939937	2.10829	62.3318
3648496	14.5948	12.2275	17.8563	17.7005	-1.01121	2.10034	62.379
3648498	14.5334	12.2362	17.8563	17.6796	-0.99266	2.11048	62.3054
3648520	14.5436	12.1578	17.898	17.7005	-1.03668	2.14216	62.3
3648545	14.5436	12.1578	17.898	17.7005	-1.03668	2.14216	62.3
3648547	14.5846	12.1317	17.9816	17.7005	-1.09539	2.1553	62.3983
